# Supplementary material for: Two new families of the FtsZ-tubulin protein superfamily implicated in membrane remodeling in diverse bacteria and archaea
Source: Biol Direct. 2010 May 7;5:33. doi: 10.1186/1745-6150-5-33 (PMC2875224; doi:10.1186/1745-6150-5-33)
Supplement: Additional file 1 — Complete list of proteins that belong to FtsZ-like 1 and FtsZ-like 2 families. The data provided represent the list of all sequences that were found to belong FtsZl1 and FtsZ2 families. [file 1745-6150-5-33-S1.XLSX]

## Sheet: Sheet1
Family (FtsZl1 or FtsZl2)	Genbank ID (GI)	Description in Genbank	Organism	Taxonomy
FtsZl1	15898215	hypothetical protein SSO1376	Sulfolobus solfataricus P2	Archaea,Crenarchaeota,Thermoprotei,Sulfolobales,Sulfolobaceae,Sulfolobus,Sulfolobus solfataricus,Sulfolobus solfataricus P2
FtsZl1	268325165	conserved hypothetical protein	uncultured archaeon	Archaea,environmental samples,uncultured archaeon
FtsZl1	257053119	hypothetical protein Huta_2051	Halorhabdus utahensis DSM 12940	Archaea,Euryarchaeota,Halobacteria,Halobacteriales,Halobacteriaceae,Halorhabdus,Halorhabdus utahensis,Halorhabdus utahensis DSM 12940
FtsZl1	284164354	hypothetical protein Htur_1068	Haloterrigena turkmenica DSM 5511	Archaea,Euryarchaeota,Halobacteria,Halobacteriales,Halobacteriaceae,Haloterrigena,Haloterrigena turkmenica,Haloterrigena turkmenica DSM 5511
FtsZl1	88602022	hypothetical protein Mhun_0728	Methanospirillum hungatei JF-1	Archaea,Euryarchaeota,Methanomicrobia,Methanomicrobiales,Methanospirillaceae,Methanospirillum,Methanospirillum hungatei,Methanospirillum hungatei JF-1
FtsZl1	20091535	hypothetical protein MA2711	Methanosarcina acetivorans C2A	Archaea,Euryarchaeota,Methanomicrobia,Methanosarcinales,Methanosarcinaceae,Methanosarcina,Methanosarcina acetivorans,Methanosarcina acetivorans C2A
FtsZl1	73669953	hypothetical protein Mbar_A2475	Methanosarcina barkeri str. Fusaro	Archaea,Euryarchaeota,Methanomicrobia,Methanosarcinales,Methanosarcinaceae,Methanosarcina,Methanosarcina barkeri,Methanosarcina barkeri str. Fusaro
FtsZl1	14521848	hypothetical protein PAB1257	Pyrococcus abyssi GE5	Archaea,Euryarchaeota,Thermococci,Thermococcales,Thermococcaceae,Pyrococcus,Pyrococcus abyssi,Pyrococcus abyssi GE5
FtsZl1	227497172	conserved hypothetical protein	Actinomyces urogenitalis DSM 15434	Bacteria,Actinobacteria,Actinobacteria (class),Actinobacteridae,Actinomycetales,Actinomycineae,Actinomycetaceae,Actinomyces,Actinomyces urogenitalis,Actinomyces urogenitalis DSM 15434
FtsZl1	19553917	hypothetical protein NCgl2628	Corynebacterium glutamicum ATCC 13032	Bacteria,Actinobacteria,Actinobacteria (class),Actinobacteridae,Actinomycetales,Corynebacterineae,Corynebacteriaceae,Corynebacterium,Corynebacterium glutamicum,Corynebacterium glutamicum ATCC 13032
FtsZl1	145296721	conserved hypothetical protein	Corynebacterium glutamicum R	Bacteria,Actinobacteria,Actinobacteria (class),Actinobacteridae,Actinomycetales,Corynebacterineae,Corynebacteriaceae,Corynebacterium,Corynebacterium glutamicum,Corynebacterium glutamicum R
FtsZl1	240169446	hypothetical protein MkanA1_09044	Mycobacterium kansasii ATCC 12478	Bacteria,Actinobacteria,Actinobacteria (class),Actinobacteridae,Actinomycetales,Corynebacterineae,Mycobacteriaceae,Mycobacterium,Mycobacterium kansasii,Mycobacterium kansasii ATCC 12478
FtsZl1	111026238	hypothetical protein RHA1_ro10170	Rhodococcus jostii RHA1	Bacteria,Actinobacteria,Actinobacteria (class),Actinobacteridae,Actinomycetales,Corynebacterineae,Nocardiaceae,Rhodococcus,Rhodococcus jostii,Rhodococcus jostii RHA1
FtsZl1	111026240	hypothetical protein RHA1_ro10172	Rhodococcus jostii RHA1	Bacteria,Actinobacteria,Actinobacteria (class),Actinobacteridae,Actinomycetales,Corynebacterineae,Nocardiaceae,Rhodococcus,Rhodococcus jostii,Rhodococcus jostii RHA1
FtsZl1	158316996	hypothetical protein Franean1_5240	Frankia sp. EAN1pec	Bacteria,Actinobacteria,Actinobacteria (class),Actinobacteridae,Actinomycetales,Frankineae,Frankiaceae,Frankia,Frankia sp. EAN1pec
FtsZl1	269956178	hypothetical protein Xcel_1378	Xylanimonas cellulosilytica DSM 15894	Bacteria,Actinobacteria,Actinobacteria (class),Actinobacteridae,Actinomycetales,Micrococcineae,Promicromonosporaceae,Xylanimonas,Xylanimonas cellulosilytica,Xylanimonas cellulosilytica DSM 15894
FtsZl1	238059621	hypothetical protein MCAG_00587	Micromonospora sp. ATCC 39149	Bacteria,Actinobacteria,Actinobacteria (class),Actinobacteridae,Actinomycetales,Micromonosporineae,Micromonosporaceae,Micromonospora,Micromonospora sp. ATCC 39149
FtsZl1	182437626	hypothetical protein SGR_3833	Streptomyces griseus subsp. griseus NBRC 13350	Bacteria,Actinobacteria,Actinobacteria (class),Actinobacteridae,Actinomycetales,Streptomycineae,Streptomycetaceae,Streptomyces,Streptomyces griseus group,Streptomyces griseus,Streptomyces griseus subsp. griseus,Streptomyces griseus subsp. griseus NBRC 13350
FtsZl1	153807774	hypothetical protein BACCAC_02057	Bacteroides caccae ATCC 43185	Bacteria,Bacteroidetes/Chlorobi group,Bacteroidetes,Bacteroidia,Bacteroidales,Bacteroidaceae,Bacteroides,Bacteroides caccae,Bacteroides caccae ATCC 43185
FtsZl1	154496732	hypothetical protein BACCAP_01025	Bacteroides capillosus ATCC 29799	Bacteria,Bacteroidetes/Chlorobi group,Bacteroidetes,Bacteroidia,Bacteroidales,Bacteroidaceae,Bacteroides,Bacteroides capillosus,Bacteroides capillosus ATCC 29799
FtsZl1	154500451	hypothetical protein BACCAP_04123	Bacteroides capillosus ATCC 29799	Bacteria,Bacteroidetes/Chlorobi group,Bacteroidetes,Bacteroidia,Bacteroidales,Bacteroidaceae,Bacteroides,Bacteroides capillosus,Bacteroides capillosus ATCC 29799
FtsZl1	193212596	hypothetical protein Cpar_0939	Chlorobaculum parvum NCIB 8327	Bacteria,Bacteroidetes/Chlorobi group,Chlorobi,Chlorobia,Chlorobiales,Chlorobiaceae,Chlorobaculum,Chlorobaculum parvum,Chlorobaculum parvum NCIB 8327
FtsZl1	189219502	hypothetical protein Minf_1491	Methylacidiphilum infernorum V4	Bacteria,Chlamydiae/Verrucomicrobia group,Verrucomicrobia,unclassified Verrucomicrobia,Methylacidiphilales,Methylacidiphilaceae,Methylacidiphilum,Methylacidiphilum infernorum,Methylacidiphilum infernorum V4
FtsZl1	194336955	hypothetical protein Ppha_1909	Pelodictyon phaeoclathratiforme BU-1	Bacteria,Chlorobi,Chlorobia,Chlorobiales,Chlorobiaceae,Chlorobium/Pelodictyon group,Pelodictyon,Pelodictyon phaeoclathratiforme BU-1
FtsZl1	219848227	hypothetical protein Cagg_1316	Chloroflexus aggregans DSM 9485	Bacteria,Chloroflexi,Chloroflexi (class),Chloroflexales,Chloroflexaceae,Chloroflexus,Chloroflexus aggregans,Chloroflexus aggregans DSM 9485
FtsZl1	67922099	hypothetical protein CwatDRAFT_4328	Crocosphaera watsonii WH 8501	Bacteria,Cyanobacteria,Chroococcales,Crocosphaera,Crocosphaera watsonii,Crocosphaera watsonii WH 8501
FtsZl1	172035983	hypothetical protein cce_1067	Cyanothece sp. ATCC 51142	Bacteria,Cyanobacteria,Chroococcales,Cyanothece,Cyanothece sp. ATCC 51142
FtsZl1	126655243	hypothetical protein CY0110_16567	Cyanothece sp. CCY0110	Bacteria,Cyanobacteria,Chroococcales,Cyanothece,Cyanothece sp. CCY0110
FtsZl1	218442057	hypothetical protein PCC7424_5168	Cyanothece sp. PCC 7424	Bacteria,Cyanobacteria,Chroococcales,Cyanothece,Cyanothece sp. PCC 7424
FtsZl1	220909121	hypothetical protein Cyan7425_3752	Cyanothece sp. PCC 7425	Bacteria,Cyanobacteria,Chroococcales,Cyanothece,Cyanothece sp. PCC 7425
FtsZl1	196254370	conserved hypothetical protein	Cyanothece sp. PCC 7822	Bacteria,Cyanobacteria,Chroococcales,Cyanothece,Cyanothece sp. PCC 7822
FtsZl1	218245781	hypothetical protein PCC8801_0919	Cyanothece sp. PCC 8801	Bacteria,Cyanobacteria,Chroococcales,Cyanothece,Cyanothece sp. PCC 8801
FtsZl1	257058827	hypothetical protein Cyan8802_0946	Cyanothece sp. PCC 8802	Bacteria,Cyanobacteria,Chroococcales,Cyanothece,Cyanothece sp. PCC 8802
FtsZl1	257062021	hypothetical protein Cyan8802_4288	Cyanothece sp. PCC 8802	Bacteria,Cyanobacteria,Chroococcales,Cyanothece,Cyanothece sp. PCC 8802
FtsZl1	166368149	hypothetical protein MAE_54080	Microcystis aeruginosa NIES-843	Bacteria,Cyanobacteria,Chroococcales,Microcystis,Microcystis aeruginosa,Microcystis aeruginosa NIES-843
FtsZl1	166368618	hypothetical protein MAE_58770	Microcystis aeruginosa NIES-843	Bacteria,Cyanobacteria,Chroococcales,Microcystis,Microcystis aeruginosa,Microcystis aeruginosa NIES-843
FtsZl1	22298564	hypothetical protein tll1020	Thermosynechococcus elongatus BP-1	Bacteria,Cyanobacteria,Chroococcales,Thermosynechococcus,Thermosynechococcus elongatus,Thermosynechococcus elongatus BP-1
FtsZl1	37520551	hypothetical protein glr0982	Gloeobacter violaceus PCC 7421	Bacteria,Cyanobacteria,Gloeobacteria,Gloeobacterales,Gloeobacter,Gloeobacter violaceus,Gloeobacter violaceus PCC 7421
FtsZl1	225518890	conserved hypothetical protein	'Nostoc azollae' 0708	Bacteria,Cyanobacteria,Nostocales,Nostocaceae,Anabaena,Anabaena azollae,'Nostoc azollae' 0708
FtsZl1	75908069	hypothetical protein Ava_1848	Anabaena variabilis ATCC 29413	Bacteria,Cyanobacteria,Nostocales,Nostocaceae,Anabaena,Anabaena variabilis,Anabaena variabilis ATCC 29413
FtsZl1	75910928	hypothetical protein Ava_4732	Anabaena variabilis ATCC 29413	Bacteria,Cyanobacteria,Nostocales,Nostocaceae,Anabaena,Anabaena variabilis,Anabaena variabilis ATCC 29413
FtsZl1	119510177	hypothetical protein N9414_10343	Nodularia spumigena CCY9414	Bacteria,Cyanobacteria,Nostocales,Nostocaceae,Nodularia,Nodularia spumigena,Nodularia spumigena CCY9414
FtsZl1	186686826	hypothetical protein Npun_AF098	Nostoc punctiforme PCC 73102	Bacteria,Cyanobacteria,Nostocales,Nostocaceae,Nostoc,Nostoc punctiforme,Nostoc punctiforme PCC 73102
FtsZl1	17229535	hypothetical protein alr2043	Nostoc sp. PCC 7120	Bacteria,Cyanobacteria,Nostocales,Nostocaceae,Nostoc,Nostoc sp. PCC 7120
FtsZl1	284051667	hypothetical protein AplaP_09380	Arthrospira platensis str. Paraca	Bacteria,Cyanobacteria,Oscillatoriales,Arthrospira,Arthrospira platensis,Arthrospira platensis str. Paraca
FtsZl1	254410688	hypothetical protein MC7420_3203	Microcoleus chthonoplastes PCC 7420	Bacteria,Cyanobacteria,Oscillatoriales,Microcoleus,Microcoleus chthonoplastes,Microcoleus chthonoplastes PCC 7420
FtsZl1	113475384	hypothetical protein Tery_1707	Trichodesmium erythraeum IMS101	Bacteria,Cyanobacteria,Oscillatoriales,Trichodesmium,Trichodesmium erythraeum,Trichodesmium erythraeum IMS101
FtsZl1	226358106	hypothetical protein Deide_2p00780	Deinococcus deserti VCD115	Bacteria,Deinococcus-Thermus,Deinococci,Deinococcales,Deinococcaceae,Deinococcus,Deinococcus deserti,Deinococcus deserti VCD115
FtsZl1	15805565	hypothetical protein DR_0538	Deinococcus radiodurans R1	Bacteria,Deinococcus-Thermus,Deinococci,Deinococcales,Deinococcaceae,Deinococcus,Deinococcus radiodurans,Deinococcus radiodurans R1
FtsZl1	227993086	hypothetical protein MrubDRAFT_24080	Meiothermus ruber DSM 1279	Bacteria,Deinococcus-Thermus,Deinococci,Thermales,Thermaceae,Meiothermus,Meiothermus ruber,Meiothermus ruber DSM 1279
FtsZl1	227989301	hypothetical protein MesilDRAFT_23670	Meiothermus silvanus DSM 9946	Bacteria,Deinococcus-Thermus,Deinococci,Thermales,Thermaceae,Meiothermus,Meiothermus silvanus,Meiothermus silvanus DSM 9946
FtsZl1	254723542	hypothetical protein BantA1_13859	Bacillus anthracis str. A1055	Bacteria,Firmicutes,Bacilli,Bacillales,Bacillaceae,Bacillus,Bacillus cereus group,Bacillus anthracis,Bacillus anthracis str. A1055
FtsZl1	65320855	COG0419: ATPase involved in DNA repair	Bacillus anthracis str. A2012	Bacteria,Firmicutes,Bacilli,Bacillales,Bacillaceae,Bacillus,Bacillus cereus group,Bacillus anthracis,Bacillus anthracis str. A2012
FtsZl1	30263528	hypothetical protein BA_3637	Bacillus anthracis str. Ames	Bacteria,Firmicutes,Bacilli,Bacillales,Bacillaceae,Bacillus,Bacillus cereus group,Bacillus anthracis,Bacillus anthracis str. Ames
FtsZl1	49186377	hypothetical protein BAS3372	Bacillus anthracis str. Sterne	Bacteria,Firmicutes,Bacilli,Bacillales,Bacillaceae,Bacillus,Bacillus cereus group,Bacillus anthracis,Bacillus anthracis str. Sterne
FtsZl1	196044616	hypothetical protein BC03BB108_3495	Bacillus cereus 03BB108	Bacteria,Firmicutes,Bacilli,Bacillales,Bacillaceae,Bacillus,Bacillus cereus group,Bacillus cereus,Bacillus cereus 03BB108
FtsZl1	229179863	hypothetical protein bcere0005_32100	Bacillus cereus 172560W	Bacteria,Firmicutes,Bacilli,Bacillales,Bacillaceae,Bacillus,Bacillus cereus group,Bacillus cereus,Bacillus cereus 172560W
FtsZl1	229123092	hypothetical protein bcere0016_33830	Bacillus cereus 95/8201	Bacteria,Firmicutes,Bacilli,Bacillales,Bacillaceae,Bacillus,Bacillus cereus group,Bacillus cereus,Bacillus cereus 95/8201
FtsZl1	206969164	hypothetical protein BCAH1134_3645	Bacillus cereus AH1134	Bacteria,Firmicutes,Bacilli,Bacillales,Bacillaceae,Bacillus,Bacillus cereus group,Bacillus cereus,Bacillus cereus AH1134
FtsZl1	229018767	hypothetical protein bcere0030_32860	Bacillus cereus AH1273	Bacteria,Firmicutes,Bacilli,Bacillales,Bacillaceae,Bacillus,Bacillus cereus group,Bacillus cereus,Bacillus cereus AH1273
FtsZl1	217960978	hypothetical protein BCAH187_A3603	Bacillus cereus AH187	Bacteria,Firmicutes,Bacilli,Bacillales,Bacillaceae,Bacillus,Bacillus cereus group,Bacillus cereus,Bacillus cereus AH187
FtsZl1	229061142	hypothetical protein bcere0026_32330	Bacillus cereus AH603	Bacteria,Firmicutes,Bacilli,Bacillales,Bacillaceae,Bacillus,Bacillus cereus group,Bacillus cereus,Bacillus cereus AH603
FtsZl1	229168298	hypothetical protein bcere0007_32550	Bacillus cereus AH621	Bacteria,Firmicutes,Bacilli,Bacillales,Bacillaceae,Bacillus,Bacillus cereus group,Bacillus cereus,Bacillus cereus AH621
FtsZl1	218904702	hypothetical protein BCAH820_3586	Bacillus cereus AH820	Bacteria,Firmicutes,Bacilli,Bacillales,Bacillaceae,Bacillus,Bacillus cereus group,Bacillus cereus,Bacillus cereus AH820
FtsZl1	229191664	hypothetical protein bcere0002_33250	Bacillus cereus ATCC 10876	Bacteria,Firmicutes,Bacilli,Bacillales,Bacillaceae,Bacillus,Bacillus cereus group,Bacillus cereus,Bacillus cereus ATCC 10876
FtsZl1	42782644	hypothetical protein BCE_3594	Bacillus cereus ATCC 10987	Bacteria,Firmicutes,Bacilli,Bacillales,Bacillaceae,Bacillus,Bacillus cereus group,Bacillus cereus,Bacillus cereus ATCC 10987
FtsZl1	229157149	hypothetical protein bcere0010_33330	Bacillus cereus ATCC 4342	Bacteria,Firmicutes,Bacilli,Bacillales,Bacillaceae,Bacillus,Bacillus cereus group,Bacillus cereus,Bacillus cereus ATCC 4342
FtsZl1	218235310	hypothetical protein BCB4264_A3687	Bacillus cereus B4264	Bacteria,Firmicutes,Bacilli,Bacillales,Bacillaceae,Bacillus,Bacillus cereus group,Bacillus cereus,Bacillus cereus B4264
FtsZl1	229128850	hypothetical protein bcere0015_32950	Bacillus cereus BDRD-Cer4	Bacteria,Firmicutes,Bacilli,Bacillales,Bacillaceae,Bacillus,Bacillus cereus group,Bacillus cereus,Bacillus cereus BDRD-Cer4
FtsZl1	229134383	hypothetical protein bcere0014_32940	Bacillus cereus BDRD-ST196	Bacteria,Firmicutes,Bacilli,Bacillales,Bacillaceae,Bacillus,Bacillus cereus group,Bacillus cereus,Bacillus cereus BDRD-ST196
FtsZl1	229146146	hypothetical protein bcere0012_32910	Bacillus cereus BDRD-ST24	Bacteria,Firmicutes,Bacilli,Bacillales,Bacillaceae,Bacillus,Bacillus cereus group,Bacillus cereus,Bacillus cereus BDRD-ST24
FtsZl1	229140191	hypothetical protein bcere0013_32920	Bacillus cereus BDRD-ST26	Bacteria,Firmicutes,Bacilli,Bacillales,Bacillaceae,Bacillus,Bacillus cereus group,Bacillus cereus,Bacillus cereus BDRD-ST26
FtsZl1	229185812	hypothetical protein bcere0004_33610	Bacillus cereus BGSC 6E1	Bacteria,Firmicutes,Bacilli,Bacillales,Bacillaceae,Bacillus,Bacillus cereus group,Bacillus cereus,Bacillus cereus BGSC 6E1
FtsZl1	52141958	hypothetical protein BCZK3285	Bacillus cereus E33L	Bacteria,Firmicutes,Bacilli,Bacillales,Bacillaceae,Bacillus,Bacillus cereus group,Bacillus cereus,Bacillus cereus E33L
FtsZl1	229071077	hypothetical protein bcere0025_32500	Bacillus cereus F65185	Bacteria,Firmicutes,Bacilli,Bacillales,Bacillaceae,Bacillus,Bacillus cereus group,Bacillus cereus,Bacillus cereus F65185
FtsZl1	47568940	hypothetical protein membrane Spanning protein	Bacillus cereus G9241	Bacteria,Firmicutes,Bacilli,Bacillales,Bacillaceae,Bacillus,Bacillus cereus group,Bacillus cereus,Bacillus cereus G9241
FtsZl1	218898670	hypothetical protein BCG9842_B1630	Bacillus cereus G9842	Bacteria,Firmicutes,Bacilli,Bacillales,Bacillaceae,Bacillus,Bacillus cereus group,Bacillus cereus,Bacillus cereus G9842
FtsZl1	206975537	hypothetical protein BCH308197_3527	Bacillus cereus H3081.97	Bacteria,Firmicutes,Bacilli,Bacillales,Bacillaceae,Bacillus,Bacillus cereus group,Bacillus cereus,Bacillus cereus H3081.97
FtsZl1	229197687	hypothetical protein bcere0001_32260	Bacillus cereus m1293	Bacteria,Firmicutes,Bacilli,Bacillales,Bacillaceae,Bacillus,Bacillus cereus group,Bacillus cereus,Bacillus cereus m1293
FtsZl1	229174238	hypothetical protein bcere0006_33310	Bacillus cereus MM3	Bacteria,Firmicutes,Bacilli,Bacillales,Bacillaceae,Bacillus,Bacillus cereus group,Bacillus cereus,Bacillus cereus MM3
FtsZl1	196038336	hypothetical protein BC059799_3603	Bacillus cereus NVH0597-99	Bacteria,Firmicutes,Bacilli,Bacillales,Bacillaceae,Bacillus,Bacillus cereus group,Bacillus cereus,Bacillus cereus NVH0597-99
FtsZl1	222097032	hypothetical protein BCQ_3372	Bacillus cereus Q1	Bacteria,Firmicutes,Bacilli,Bacillales,Bacillaceae,Bacillus,Bacillus cereus group,Bacillus cereus,Bacillus cereus Q1
FtsZl1	229162409	hypothetical protein bcere0009_31820	Bacillus cereus R309803	Bacteria,Firmicutes,Bacilli,Bacillales,Bacillaceae,Bacillus,Bacillus cereus group,Bacillus cereus,Bacillus cereus R309803
FtsZl1	229111001	hypothetical protein bcere0018_32480	Bacillus cereus Rock1-15	Bacteria,Firmicutes,Bacilli,Bacillales,Bacillaceae,Bacillus,Bacillus cereus group,Bacillus cereus,Bacillus cereus Rock1-15
FtsZl1	229086150	hypothetical protein bcere0022_27490	Bacillus cereus Rock3-44	Bacteria,Firmicutes,Bacilli,Bacillales,Bacillaceae,Bacillus,Bacillus cereus group,Bacillus cereus,Bacillus cereus Rock3-44
FtsZl1	229075473	hypothetical protein bcere0024_32840	Bacillus cereus Rock4-18	Bacteria,Firmicutes,Bacilli,Bacillales,Bacillaceae,Bacillus,Bacillus cereus group,Bacillus cereus,Bacillus cereus Rock4-18
FtsZl1	229080783	hypothetical protein bcere0023_34270	Bacillus cereus Rock4-2	Bacteria,Firmicutes,Bacilli,Bacillales,Bacillaceae,Bacillus,Bacillus cereus group,Bacillus cereus,Bacillus cereus Rock4-2
FtsZl1	152975964	hypothetical protein Bcer98_2237	Bacillus cereus subsp. cytotoxis NVH 391-98	Bacteria,Firmicutes,Bacilli,Bacillales,Bacillaceae,Bacillus,Bacillus cereus group,Bacillus cytotoxicus,Bacillus cytotoxicus NVH 391-98
FtsZl1	229005805	hypothetical protein bmyco0002_27330	Bacillus mycoides Rock1-4	Bacteria,Firmicutes,Bacilli,Bacillales,Bacillaceae,Bacillus,Bacillus cereus group,Bacillus mycoides,Bacillus mycoides Rock1-4
FtsZl1	228998322	hypothetical protein bmyco0003_28870	Bacillus mycoides Rock3-17	Bacteria,Firmicutes,Bacilli,Bacillales,Bacillaceae,Bacillus,Bacillus cereus group,Bacillus mycoides,Bacillus mycoides Rock3-17
FtsZl1	228909386	hypothetical protein bthur0013_35380	Bacillus thuringiensis IBL 200	Bacteria,Firmicutes,Bacilli,Bacillales,Bacillaceae,Bacillus,Bacillus cereus group,Bacillus thuringiensis,Bacillus thuringiensis IBL 200
FtsZl1	228902075	hypothetical protein bthur0014_32540	Bacillus thuringiensis IBL 4222	Bacteria,Firmicutes,Bacilli,Bacillales,Bacillaceae,Bacillus,Bacillus cereus group,Bacillus thuringiensis,Bacillus thuringiensis IBL 4222
FtsZl1	228934852	hypothetical protein bthur0009_33060	Bacillus thuringiensis serovar andalousiensis BGSC 4AW1	Bacteria,Firmicutes,Bacilli,Bacillales,Bacillaceae,Bacillus,Bacillus cereus group,Bacillus thuringiensis,Bacillus thuringiensis serovar andalousiensis,Bacillus thuringiensis serovar andalousiensis BGSC 4AW1
FtsZl1	228940661	hypothetical protein bthur0008_33060	Bacillus thuringiensis serovar berliner ATCC 10792	Bacteria,Firmicutes,Bacilli,Bacillales,Bacillaceae,Bacillus,Bacillus cereus group,Bacillus thuringiensis,Bacillus thuringiensis serovar berliner,Bacillus thuringiensis serovar berliner ATCC 10792
FtsZl1	228922285	hypothetical protein bthur0011_32750	Bacillus thuringiensis serovar huazhongensis BGSC 4BD1	Bacteria,Firmicutes,Bacilli,Bacillales,Bacillaceae,Bacillus,Bacillus cereus group,Bacillus thuringiensis,Bacillus thuringiensis serovar huazhongensis,Bacillus thuringiensis serovar huazhongensis BGSC 4BD1
FtsZl1	49480847	hypothetical protein BT9727_3335	Bacillus thuringiensis serovar konkukian str. 97-27	Bacteria,Firmicutes,Bacilli,Bacillales,Bacillaceae,Bacillus,Bacillus cereus group,Bacillus thuringiensis,Bacillus thuringiensis serovar konkukian,Bacillus thuringiensis serovar konkukian str. 97-27
FtsZl1	228953846	hypothetical protein bthur0006_32220	Bacillus thuringiensis serovar kurstaki str. T03a001	Bacteria,Firmicutes,Bacilli,Bacillales,Bacillaceae,Bacillus,Bacillus cereus group,Bacillus thuringiensis,Bacillus thuringiensis serovar kurstaki,Bacillus thuringiensis serovar kurstaki str. T03a001
FtsZl1	228947193	hypothetical protein bthur0007_33230	Bacillus thuringiensis serovar monterrey BGSC 4AJ1	Bacteria,Firmicutes,Bacilli,Bacillales,Bacillaceae,Bacillus,Bacillus cereus group,Bacillus thuringiensis,Bacillus thuringiensis serovar monterrey,Bacillus thuringiensis serovar monterrey BGSC 4AJ1
FtsZl1	228959763	hypothetical protein bthur0005_32380	Bacillus thuringiensis serovar pakistani str. T13001	Bacteria,Firmicutes,Bacilli,Bacillales,Bacillaceae,Bacillus,Bacillus cereus group,Bacillus thuringiensis,Bacillus thuringiensis serovar pakistani,Bacillus thuringiensis serovar pakistani str. T13001
FtsZl1	228916208	hypothetical protein bthur0012_34240	Bacillus thuringiensis serovar pulsiensis BGSC 4CC1	Bacteria,Firmicutes,Bacilli,Bacillales,Bacillaceae,Bacillus,Bacillus cereus group,Bacillus thuringiensis,Bacillus thuringiensis serovar pulsiensis,Bacillus thuringiensis serovar pulsiensis BGSC 4CC1
FtsZl1	228966468	hypothetical protein bthur0004_32780	Bacillus thuringiensis serovar sotto str. T04001	Bacteria,Firmicutes,Bacilli,Bacillales,Bacillaceae,Bacillus,Bacillus cereus group,Bacillus thuringiensis,Bacillus thuringiensis serovar sotto,Bacillus thuringiensis serovar sotto str. T04001
FtsZl1	228986664	hypothetical protein bthur0001_33410	Bacillus thuringiensis serovar tochigiensis BGSC 4Y1	Bacteria,Firmicutes,Bacilli,Bacillales,Bacillaceae,Bacillus,Bacillus cereus group,Bacillus thuringiensis,Bacillus thuringiensis serovar tochigiensis,Bacillus thuringiensis serovar tochigiensis BGSC 4Y1
FtsZl1	118478822	hypothetical protein BALH_3216	Bacillus thuringiensis str. Al Hakam	Bacteria,Firmicutes,Bacilli,Bacillales,Bacillaceae,Bacillus,Bacillus cereus group,Bacillus thuringiensis,Bacillus thuringiensis str. Al Hakam
FtsZl1	163941185	hypothetical protein BcerKBAB4_3265	Bacillus weihenstephanensis KBAB4	Bacteria,Firmicutes,Bacilli,Bacillales,Bacillaceae,Bacillus,Bacillus cereus group,Bacillus weihenstephanensis,Bacillus weihenstephanensis KBAB4
FtsZl1	228992268	hypothetical protein bpmyx0001_30120	Bacillus pseudomycoides DSM 12442	Bacteria,Firmicutes,Bacilli,Bacillales,Bacillaceae,Bacillus,Bacillus pseudomycoides,Bacillus pseudomycoides DSM 12442
FtsZl1	226315300	hypothetical protein BBR47_57150	Brevibacillus brevis NBRC 100599	Bacteria,Firmicutes,Bacilli,Bacillales,Paenibacillaceae,Brevibacillus,Brevibacillus brevis,Brevibacillus brevis NBRC 100599
FtsZl1	255526266	conserved hypothetical protein	Clostridium carboxidivorans P7	Bacteria,Firmicutes,Clostridia,Clostridiales,Clostridiaceae,Clostridium,Clostridium carboxidivorans,Clostridium carboxidivorans P7
FtsZl1	153954291	hypothetical protein CKL_1666	Clostridium kluyveri DSM 555	Bacteria,Firmicutes,Clostridia,Clostridiales,Clostridiaceae,Clostridium,Clostridium kluyveri,Clostridium kluyveri DSM 555
FtsZl1	160892492	hypothetical protein CLOL250_00019	Clostridium sp. L2-50	Bacteria,Firmicutes,Clostridia,Clostridiales,Clostridiaceae,Clostridium,Clostridium sp. L2-50
FtsZl1	163815161	hypothetical protein COPEUT_01319	Coprococcus eutactus ATCC 27759	Bacteria,Firmicutes,Clostridia,Clostridiales,Lachnospiraceae,Coprococcus,Coprococcus eutactus,Coprococcus eutactus ATCC 27759
FtsZl1	197302799	hypothetical protein RUMLAC_01528	Ruminococcus lactaris ATCC 29176	Bacteria,Firmicutes,Clostridia,Clostridiales,Ruminococcaceae,Ruminococcus,Ruminococcus lactaris,Ruminococcus lactaris ATCC 29176
FtsZl1	87309437	probable serine/threonine protein kinase	Blastopirellula marina DSM 3645	Bacteria,Planctomycetes,Planctomycetacia,Planctomycetales,Planctomycetaceae,Blastopirellula,Blastopirellula marina,Blastopirellula marina DSM 3645
FtsZl1	168700390	probable serine/threonine protein kinase	Gemmata obscuriglobus UQM 2246	Bacteria,Planctomycetes,Planctomycetacia,Planctomycetales,Planctomycetaceae,Gemmata,Gemmata obscuriglobus,Gemmata obscuriglobus UQM 2246
FtsZl1	168704658	probable serine/threonine protein kinase	Gemmata obscuriglobus UQM 2246	Bacteria,Planctomycetes,Planctomycetacia,Planctomycetales,Planctomycetaceae,Gemmata,Gemmata obscuriglobus,Gemmata obscuriglobus UQM 2246
FtsZl1	283778279	serine/threonine protein kinase	Pirellula staleyi DSM 6068	Bacteria,Planctomycetes,Planctomycetacia,Planctomycetales,Planctomycetaceae,Pirellula,Pirellula staleyi,Pirellula staleyi DSM 6068
FtsZl1	32476397	serine/threonine protein kinase	Rhodopirellula baltica SH 1	Bacteria,Planctomycetes,Planctomycetacia,Planctomycetales,Planctomycetaceae,Rhodopirellula,Rhodopirellula baltica,Rhodopirellula baltica SH 1
FtsZl1	288956965	hypothetical protein AZL_001240	Azospirillum sp. B510	Bacteria,Proteobacteria,Alphaproteobacteria,Rhodospirillales,Rhodospirillaceae,Azospirillum,Azospirillum sp. B510
FtsZl1	83312057	hypothetical protein amb2958	Magnetospirillum magneticum AMB-1	Bacteria,Proteobacteria,Alphaproteobacteria,Rhodospirillales,Rhodospirillaceae,Magnetospirillum,Magnetospirillum magneticum,Magnetospirillum magneticum AMB-1
FtsZl1	121606151	hypothetical protein Pnap_3261	Polaromonas naphthalenivorans CJ2	Bacteria,Proteobacteria,Betaproteobacteria,Burkholderiales,Comamonadaceae,Polaromonas,Polaromonas naphthalenivorans,Polaromonas naphthalenivorans CJ2
FtsZl1	171061025	hypothetical protein Lcho_4358	Leptothrix cholodnii SP-6	Bacteria,Proteobacteria,Betaproteobacteria,Burkholderiales,Leptothrix,Leptothrix cholodnii SP-6
FtsZl1	149916637	hypothetical protein PPSIR1_04733	Plesiocystis pacifica SIR-1	Bacteria,Proteobacteria,delta/epsilon subdivisions,Deltaproteobacteria,Myxococcales,Nannocystineae,Nannocystaceae,Plesiocystis,Plesiocystis pacifica,Plesiocystis pacifica SIR-1
FtsZl2	87119891	hypothetical protein MED121_01585	Marinomonas sp. MED121	Bacteria,Proteobacteria,Gammaproteobacteria,Oceanospirillales,Oceanospirillaceae,Marinomonas,Marinomonas sp. MED121
FtsZl2	90409221	hypothetical protein PCNPT3_00311	Psychromonas sp. CNPT3	Bacteria,Proteobacteria,Gammaproteobacteria,Alteromonadales,Psychromonadaceae,Psychromonas,Psychromonas sp. CNPT3
FtsZl2	192360015	hypothetical protein CJA_3030	Cellvibrio japonicus Ueda107	Bacteria,Proteobacteria,Gammaproteobacteria,Pseudomonadales,Pseudomonadaceae,Cellvibrio,Cellvibrio japonicus,Cellvibrio japonicus Ueda107
FtsZl2	34499290	hypothetical protein CV_3835	Chromobacterium violaceum ATCC 12472	Bacteria,Proteobacteria,Betaproteobacteria,Neisseriales,Neisseriaceae,Chromobacterium group,Chromobacterium,Chromobacterium violaceum,Chromobacterium violaceum ATCC 12472
FtsZl2	226941044	hypothetical protein LHK_02125	Laribacter hongkongensis HLHK9	Bacteria,Proteobacteria,Betaproteobacteria,Neisseriales,Neisseriaceae,Laribacter,Laribacter hongkongensis,Laribacter hongkongensis HLHK9
FtsZl2	152997985	hypothetical protein Mmwyl1_3989	Marinomonas sp. MWYL1	Bacteria,Proteobacteria,Gammaproteobacteria,Oceanospirillales,Oceanospirillaceae,Marinomonas,Marinomonas sp. MWYL1
FtsZl2	109896728	hypothetical protein Patl_0399	Pseudoalteromonas atlantica T6c	Bacteria,Proteobacteria,Gammaproteobacteria,Alteromonadales,Pseudoalteromonadaceae,Pseudoalteromonas,Pseudoalteromonas atlantica,Pseudoalteromonas atlantica T6c
FtsZl2	104780493	hypothetical protein PSEEN1289	Pseudomonas entomophila L48	Bacteria,Proteobacteria,Gammaproteobacteria,Pseudomonadales,Pseudomonadaceae,Pseudomonas,Pseudomonas entomophila,Pseudomonas entomophila L48
FtsZl2	77457477	hypothetical protein Pfl01_1250	Pseudomonas fluorescens Pf0-1	Bacteria,Proteobacteria,Gammaproteobacteria,Pseudomonadales,Pseudomonadaceae,Pseudomonas,Pseudomonas fluorescens group,Pseudomonas fluorescens,Pseudomonas fluorescens Pf0-1
FtsZl2	70728682	hypothetical protein PFL_1302	Pseudomonas fluorescens Pf-5	Bacteria,Proteobacteria,Gammaproteobacteria,Pseudomonadales,Pseudomonadaceae,Pseudomonas,Pseudomonas fluorescens group,Pseudomonas fluorescens,Pseudomonas fluorescens Pf-5
FtsZl2	229588878	hypothetical protein PFLU1348	Pseudomonas fluorescens SBW25	Bacteria,Proteobacteria,Gammaproteobacteria,Pseudomonadales,Pseudomonadaceae,Pseudomonas,Pseudomonas fluorescens group,Pseudomonas fluorescens,Pseudomonas fluorescens SBW25
FtsZl2	146308213	hypothetical protein Pmen_3193	Pseudomonas mendocina ymp	Bacteria,Proteobacteria,Gammaproteobacteria,Pseudomonadales,Pseudomonadaceae,Pseudomonas,Pseudomonas aeruginosa group,Pseudomonas mendocina,Pseudomonas mendocina ymp
