# Supplementary material for: Two new families of the FtsZ-tubulin protein superfamily implicated in membrane remodeling in diverse bacteria and archaea
Source: Biol Direct. 2010 May 7;5:33. doi: 10.1186/1745-6150-5-33 (PMC2875224; doi:10.1186/1745-6150-5-33)
Supplement: Additional file 3 — The Newick format tree of the FtsZ-tubulin superfamily and results of bootstrap analysis. The provided Newick format tree allows one to view the tree presented on the Figure 2A using any tree-viewing program and to see the original RELL bootstrap analysis data. [file 1745-6150-5-33-S3.TXT]

(18568139|Kinet|Trypanosoma_cruzi:5.797,((6323554|Fungi|Saccharomyces_cerevisiae:16.834,(15241179|Strep|Arabidopsis_thaliana:5.830,71397525|Kinet|Trypanosoma_cruzi_strain_CL_Brener:6.473):15.506):38.129,
(6323241|Fungi|Saccharomyces_cerevisiae:40.774,((71652627|Kinet|Trypanosoma_cruzi_strain_CL_Brener:16.390,15233174|Strep|Arabidopsis_thaliana:6.762):3.982,(190016319|Metaz|Homo_sapiens:4.260,
(((((((((161528770|marin|Nitrosopumilus_maritimus_SCM1:29.589,118194654|Cenar|Cenarchaeum_symbiosum_A:35.744):119.094,182414456|Verru|Opitutus_terrae_PB90-1:34.532):7.448,
(41615257|Nanoa|Nanoarchaeum_equitans_Kin4-M:42.043,((14521492|Therm|Pyrococcus_abyssi_GE5:38.955,((11498178|Archa|Archaeoglobus_fulgidus_DSM_4304:24.729,((15789500|Halob|Halobacterium_sp-_NRC-1:15.100,
20092672|Metha|Methanosarcina_acetivorans_C2A:12.619):4.682,126179395|Metha|Methanoculleus_marisnigri_JR1:16.840):7.744):10.269,15668803|Metha|Methanocaldococcus_jannaschii_DSM_2661:7.547):18.351)
:11.795,(((16082526|Therm|Thermoplasma_acidophilum_DSM_1728:41.830,(41614929|Nanoa|Nanoarchaeum_equitans_Kin4-M:33.504,(((15679670|Metha|Methanothermobacter_thermautotrophicus_str-_Delta_H:25.140,14520222|Therm|Pyrococcus_abyssi_GE5:17.970)
:9.230,15668546|Metha|Methanocaldococcus_jannaschii_DSM_2661:20.281):9.873,(11498146|Archa|Archaeoglobus_fulgidus_DSM_4304:6.336,((15789633|Halob|Halobacterium_sp-_NRC-1:13.392,
126178359|Metha|Methanoculleus_marisnigri_JR1:13.134):6.712,20093060|Metha|Methanosarcina_acetivorans_C2A:10.696):8.317):18.779):3.337):1.552):1.345,
170290956|Candi|Candidatus_Korarchaeum_cryptofilum_OPF8:46.367):4.656,((53711593|Bacte|Bacteroides_fragilis_YCH46:38.568,(15605992|Aquif|Aquifex_aeolicus_VF5:22.043,15643599|Therm|Thermotoga_maritima_MSB8:21.118)
:5.548):7.726,(((16128088|Gamma|Escherichia_coli_str-_K-12_substr-_MG1655:25.331,(15609287|Actin|Mycobacterium_tuberculosis_H37Rv:19.986,255767353|Bacil|Bacillus_subtilis_subsp-_subtilis_str-_168:15.533):4.733)
:4.933,(15639381|Spiro|Treponema_pallidum_subsp-_pallidum_str-_Nichols:25.730,55981058|Deino|Thermus_thermophilus_HB8:14.841):2.495):3.561,16330088|Chroo|Synechocystis_sp-_PCC_6803:26.103):4.033)
:8.396):7.730):9.374):2.607):10.727,170291053|Candi|Candidatus_Korarchaeum_cryptofilum_OPF8:39.735):33.948,170290506|Candi|Candidatus_Korarchaeum_cryptofilum_OPF8:44.319)
:27.917,((14521022|Therm|Pyrococcus_abyssi_GE5:0.784,240102830|Therm|Thermococcus_gammatolerans_EJ3:3.549):61.121,((15789554|Halob|Halobacterium_sp-_NRC-1:10.062,
257052276|Halob|Halorhabdus_utahensis_DSM_12940:24.068):40.499,(126178676|Metha|Methanoculleus_marisnigri_JR1:14.582,11498814|Archa|Archaeoglobus_fulgidus_DSM_4304:23.454):25.444):25.375):22.891)
:11.221,(20089831|Metha|Methanosarcina_acetivorans_C2A:49.706,(161598655|Bacil|Bacillus_thuringiensis_serovar_israelensis:26.311,208703287|Bacil|Bacillus_cereus_H3081-97:31.971):148.396):24.099):24.181,
(((((73669953|Metha|Methanosarcina_barkeri_str-_Fusaro:13.169,20091535|Metha|Methanosarcina_acetivorans_C2A:17.796):28.286,(14521848|Therm|Pyrococcus_abyssi_GE5:40.601,(257053119|Halob|Halorhabdus_utahensis_DSM_12940:19.831,
284164354|Halob|Haloterrigena_turkmenica_DSM_5511:4.690):40.796):24.029):61.569,(88602022|Metha|Methanospirillum_hungatei_JF-1:72.692,268325165|uncul|uncultured_archaeon:74.034):25.553)
:8.332,(((269956178|Actin|Xylanimonas_cellulosilytica_DSM_15894:56.447,((227497172|Actin|Actinomyces_urogenitalis_DSM_15434:33.228,19553917|Actin|Corynebacterium_glutamicum_ATCC_13032:22.365):5.572,
240169446|Actin|Mycobacterium_kansasii_ATCC_12478:19.247):30.957):71.745,(((83312057|Alpha|Magnetospirillum_magneticum_AMB-1:91.509,(189219502|Verru|Methylacidiphilum_infernorum_V4:27.735,
121606151|Betap|Polaromonas_naphthalenivorans_CJ2:16.463):80.697):27.724,(((160892492|Clost|Clostridium_sp-_L2-50:12.552,163815161|Clost|Coprococcus_eutactus_ATCC_27759:13.428):59.241,
(153954291|Clost|Clostridium_kluyveri_DSM_555:15.902,226315300|Bacil|Brevibacillus_brevis_NBRC_100599:13.646):46.150):5.530,154496732|Bacte|Bacteroides_capillosus_ATCC_29799:100.030):13.427):11.306,
(((238059621|Actin|Micromonospora_sp-_ATCC_39149:70.711,(149916637|delta|Plesiocystis_pacifica_SIR-1:64.403,(193212596|Chlor|Chlorobaculum_parvum_NCIB_8327:66.464,(75908069|Nosto|Anabaena_variabilis_ATCC_29413:42.475,
(37520551|Gloeo|Gloeobacter_violaceus_PCC_7421:21.456,(284051667|Oscil|Arthrospira_platensis_str-_Paraca:24.717,(22298564|Chroo|Thermosynechococcus_elongatus_BP-1:0.001,254410688|Oscil|Microcoleus_chthonoplastes_PCC_7420:20.554):17.939)
:22.656):6.487):21.716):12.928):10.704):0.129,((153807774|Bacte|Bacteroides_caccae_ATCC_43185:59.700,227993086|Deino|Meiothermus_ruber_DSM_1279:25.565)
:12.275,17229535|Nosto|Nostoc_sp-_PCC_7120:35.516):12.329):3.418,((((15805565|Deino|Deinococcus_radiodurans_R1:2.007,226358106|Deino|Deinococcus_deserti_VCD115:5.023)
:75.737,(52141958|Bacil|Bacillus_cereus_E33L:36.620,154500451|Bacte|Bacteroides_capillosus_ATCC_29799:61.043):16.622):19.666,219848227|Chlor|Chloroflexus_aggregans_DSM_9485:46.907):10.441,
((32476397|Planc|Rhodopirellula_baltica_SH_1:71.870,(87309437|Planc|Blastopirellula_marina_DSM_3645:69.543,283778279|Planc|Pirellula_staleyi_DSM_6068:48.266):10.502):32.181,
(168704658|Planc|Gemmata_obscuriglobus_UQM_2246:48.652,168700390|Planc|Gemmata_obscuriglobus_UQM_2246:22.157):28.296):24.229):8.643):7.531):1.087):15.430,
182437626|Actin|Streptomyces_griseus_subsp-_griseus_NBRC_13350:107.530):30.088):42.002,(90409221|Gamma|Psychromonas_sp-_CNPT3:10.287,((((34499290|Betap|Chromobacterium_violaceum_ATCC_12472:0.972,
226941044|Betap|Laribacter_hongkongensis_HLHK9:5.576):3.542,(((152997985|Gamma|Marinomonas_sp-_MWYL1:9.507,109896728|Gamma|Pseudoalteromonas_atlantica_T6c:1.579):6.661,
192360015|Gamma|Cellvibrio_japonicus_Ueda107:1.527):0.752,146308213|Gamma|Pseudomonas_mendocina_ymp:2.651):0.001):0.829,(77457477|Gamma|Pseudomonas_fluorescens_Pf0-1:0.865,
70728682|Gamma|Pseudomonas_fluorescens_Pf-5:0.001):3.212):4.465,87119891|Gamma|Marinomonas_sp-_MED121:1.911):5.460):142.035):33.525):12.451,
(169825600|Bacil|Lysinibacillus_sphaericus_C3-41:51.213,(227811490|Bacil|Bacillus_anthracis_str-_CDC_684:0.001,225871538|Bacil|Bacillus_cereus_03BB102:0.001):41.593):104.711):112.907)
:2.272):16.151):32.566):18.462,14318481|Fungi|Saccharomyces_cerevisiae:18.767);

/////////////////////////////////////////////////////////////////////////////////////////////////////////////////////////
Results of RELL boostrap analysis for the above tree

(18568139,((6323554,(15241179,71397525)),(6323241,((71652627,15233174),(190016319,(((((((((161528770,118194654),182414456),(41615257,((14521492,((11498178,((15789500,20092672),126179395)),15668803)),(((16082526,(41614929,(((15679670,14520222),15668546),(11498146,((15789633,126178359),20093060))))),170290956),((53711593,(15605992,15643599)),(((16128088,(15609287,255767353)),(15639381,55981058)),16330088)))))),170291053),170290506),((14521022,240102830),((15789554,257052276),(126178676,11498814)))),(20089831,(161598655,208703287))),(((((73669953,20091535),(14521848,(257053119,284164354))),(88602022,268325165)),(((269956178,((227497172,19553917),240169446)),(((83312057,(189219502,121606151)),(((160892492,163815161),(153954291,226315300)),154496732)),(((238059621,(149916637,(193212596,(75908069,(37520551,(284051667,(22298564,254410688))))))),((153807774,227993086),17229535)),((((15805565,226358106),(52141958,154500451)),219848227),((32476397,(87309437,283778279)),(168704658,168700390)))))),182437626)),(90409221,((((34499290,226941044),(((152997985,109896728),192360015),146308213)),(77457477,70728682)),87119891)))),(169825600,(227811490,225871538))))))),14318481);

:-2 18568139
:
:       :-3 6323554
:  :--202 100
:  :    :  :-4 15241179
:  :    :201 94
:  :       :-5 71397525
:203 87
:  :   :---6 6323241
:  :-200 100
:      :     :-7 71652627
:      :  :197 61
:      :  :  :-8 15233174
:      :199 95
:         :  :-9 190016319
:         :198 56
:            :                                         :--10 161528770
:            :                                :------191 100
:            :                                :        :--11 118194654
:            :                             :187 57
:            :                             :  :--20 182414456
:            :                          :188 82
:            :                          :  :  :---21 41615257
:            :                          :  :189 61
:            :                          :     :     :---22 14521492
:            :                          :     :  :184 96
:            :                          :     :  :  :     :--26 11498178
:            :                          :     :  :  :  :182 85
:            :                          :     :  :  :  :  :     :-28 15789500
:            :                          :     :  :  :  :  :  :180 75
:            :                          :     :  :  :  :  :  :  :-29 20092672
:            :                          :     :  :  :  :  :181 84
:            :                          :     :  :  :  :     :-30 126179395
:            :                          :     :  :  :183 99
:            :                          :     :  :     :-27 15668803
:            :                          :     :186 85
:            :                          :        :        :---23 16082526
:            :                          :        :     :178 60
:            :                          :        :     :  :  :--25 41614929
:            :                          :        :     :  :171 53
:            :                          :        :     :     :        :--31 15679670
:            :                          :        :     :     :     :172 52
:            :                          :        :     :     :     :  :-36 14520222
:            :                          :        :     :     :  :176 73
:            :                          :        :     :     :  :  :--37 15668546
:            :                          :        :     :     :177 73
:            :                          :        :     :        :   :-32 11498146
:            :                          :        :     :        :-175 98
:            :                          :        :     :            :     :-33 15789633
:            :                          :        :     :            :  :173 81
:            :                          :        :     :            :  :  :-34 126178359
:            :                          :        :     :            :174 90
:            :                          :        :     :               :-35 20093060
:            :                          :        :  :179 55
:            :                          :        :  :  :---24 170290956
:            :                          :        :185 86
:            :                          :           :     :---38 53711593
:            :                          :           :  :164 92
:            :                          :           :  :  :  :--40 15605992
:            :                          :           :  :  :163 66
:            :                          :           :  :     :--42 15643599
:            :                          :           :170 94
:            :                          :              :        :--41 16128088
:            :                          :              :     :166 80
:            :                          :              :     :  :  :--46 15609287
:            :                          :              :     :  :165 81
:            :                          :              :     :     :-47 255767353
:            :                          :              :  :168 62
:            :                          :              :  :  :  :--43 15639381
:            :                          :              :  :  :167 51
:            :                          :              :  :     :-44 55981058
:            :                          :              :169 90
:            :                          :                 :--45 16330088
:            :                      :-190 97
:            :                      :   :---39 170291053
:            :                  :-192 95
:            :                  :   :---19 170290506
:            :               :162 57
:            :               :  :         :-13 14521022
:            :               :  :   :---160 100
:            :               :  :   :     :-14 240102830
:            :               :  :-161 61
:            :               :      :        :-15 15789554
:            :               :      :   :--158 99
:            :               :      :   :    :--16 257052276
:            :               :      :-159 60
:            :               :          :   :-17 126178676
:            :               :          :-157 89
:            :               :              :--18 11498814
:            :           :-193 74
:            :           :   :   :---12 20089831
:            :           :   :-156 72
:            :           :       :         :--99 161598655
:            :           :       :-------155 100
:            :           :                 :--100 208703287
:            :        :194 57
:            :        :  :                     :-48 73669953
:            :        :  :                 :-150 93
:            :        :  :                 :   :-49 20091535
:            :        :  :           :---151 100
:            :        :  :           :     :   :---50 14521848
:            :        :  :           :     :-149 80
:            :        :  :           :         :    :--51 257053119
:            :        :  :           :         :--148 100
:            :        :  :           :              :-52 284164354
:            :        :  :        :147 45
:            :        :  :        :  :   :----53 88602022
:            :        :  :        :  :-146 86
:            :        :  :        :      :----54 268325165
:            :        :  :   :--152 88
:            :        :  :   :    :            :----55 269956178
:            :        :  :   :    :      :---143 100
:            :        :  :   :    :      :     :      :--56 227497172
:            :        :  :   :    :      :     :   :141 41
:            :        :  :   :    :      :     :   :  :--58 19553917
:            :        :  :   :    :      :     :-142 86
:            :        :  :   :    :      :         :--57 240169446
:            :        :  :   :    :   :144 52
:            :        :  :   :    :   :  :         :-----60 83312057
:            :        :  :   :    :   :  :     :-135 81
:            :        :  :   :    :   :  :     :   :      :--63 189219502
:            :        :  :   :    :   :  :     :   :----134 100
:            :        :  :   :    :   :  :     :          :-64 121606151
:            :        :  :   :    :   :  :  :127 79
:            :        :  :   :    :   :  :  :  :           :-61 160892492
:            :        :  :   :    :   :  :  :  :     :---124 100
:            :        :  :   :    :   :  :  :  :     :     :-62 163815161
:            :        :  :   :    :   :  :  :  :  :125 38
:            :        :  :   :    :   :  :  :  :  :  :    :-77 153954291
:            :        :  :   :    :   :  :  :  :  :  :--123 100
:            :        :  :   :    :   :  :  :  :  :       :-78 226315300
:            :        :  :   :    :   :  :  :  :126 78
:            :        :  :   :    :   :  :  :     :------65 154496732
:            :        :  :   :    :   :  :140 52
:            :        :  :   :    :   :     :        :----66 238059621
:            :        :  :   :    :   :     :     :121 48
:            :        :  :   :    :   :     :     :  :  :----69 149916637
:            :        :  :   :    :   :     :     :  :120 75
:            :        :  :   :    :   :     :     :     :  :----79 193212596
:            :        :  :   :    :   :     :     :     :119 67
:            :        :  :   :    :   :     :     :        :   :---80 75908069
:            :        :  :   :    :   :     :     :        :-118 92
:            :        :  :   :    :   :     :     :            :  :--81 37520551
:            :        :  :   :    :   :     :     :            :117 62
:            :        :  :   :    :   :     :     :               :   :--82 284051667
:            :        :  :   :    :   :     :     :               :-116 99
:            :        :  :   :    :   :     :     :                   :  :-83 22298564
:            :        :  :   :    :   :     :     :                   :115 98
:            :        :  :   :    :   :     :     :                      :--84 254410688
:            :        :  :   :    :   :     :  :122 62
:            :        :  :   :    :   :     :  :  :     :----85 153807774
:            :        :  :   :    :   :     :  :  :  :113 71
:            :        :  :   :    :   :     :  :  :  :  :--88 227993086
:            :        :  :   :    :   :     :  :  :114 93
:            :        :  :   :    :   :     :  :     :--87 17229535
:            :        :  :   :    :   :     :133 65
:            :        :  :   :    :   :        :                :-67 15805565
:            :        :  :   :    :   :        :         :----139 100
:            :        :  :   :    :   :        :         :      :-68 226358106
:            :        :  :   :    :   :        :     :-136 89
:            :        :  :   :    :   :        :     :   :  :--75 52141958
:            :        :  :   :    :   :        :     :   :137 87
:            :        :  :   :    :   :        :     :      :----76 154500451
:            :        :  :   :    :   :        :  :128 68
:            :        :  :   :    :   :        :  :  :---86 219848227
:            :        :  :   :    :   :        :138 84
:            :        :  :   :    :   :           :       :----70 32476397
:            :        :  :   :    :   :           :   :-131 96
:            :        :  :   :    :   :           :   :   :  :----73 87309437
:            :        :  :   :    :   :           :   :   :130 73
:            :        :  :   :    :   :           :   :      :---74 283778279
:            :        :  :   :    :   :           :-132 97
:            :        :  :   :    :   :               :   :---71 168704658
:            :        :  :   :    :   :               :-129 87
:            :        :  :   :    :   :                   :--72 168700390
:            :        :  :   :    :-145 76
:            :        :  :   :        :------59 182437626
:            :        :  :-195 84
:            :        :      :         :-89 90409221
:            :        :      :-------112 100
:            :        :                :           :-90 34499290
:            :        :                :        :109 81
:            :        :                :        :  :-93 226941044
:            :        :                :     :108 44
:            :        :                :     :  :        :-91 152997985
:            :        :                :     :  :     :105 99
:            :        :                :     :  :     :  :-96 109896728
:            :        :                :     :  :  :106 65
:            :        :                :     :  :  :  :-94 192360015
:            :        :                :     :  :107 85
:            :        :                :     :     :-95 146308213
:            :        :                :  :110 69
:            :        :                :  :  :  :-97 77457477
:            :        :                :  :  :104 96
:            :        :                :  :     :-98 70728682
:            :        :                :111 70
:            :        :                   :-92 87119891
:            :------196 100
:                     :       :---101 169825600
:                     :-----154 100
:                             :    :-102 227811490
:                             :--153 95
:                                  :-103 225871538
:
:--1 14318481

No.1       ext. branch S.E.  int. branch S.E.   LBP    2nd   pair
14318481     1  18.77  4.75  104   3.21  1.81  0.957  0.041  98&108
18568139     2   5.80  3.30  105   6.66  2.61  0.994  0.006  94&91 
6323554      3  16.83  5.11  106   0.75  0.94  0.651  0.204 105&95 
15241179     4   5.83  2.61  107  lower limit  0.846  0.145  95&109
71397525     5   6.47  2.69  108   0.83  1.05  0.443  0.436 104&107
6323241      6  40.77  7.90  109   3.54  1.83  0.810  0.125 107&90 
71652627     7  16.39  4.26  110   4.47  2.20  0.691  0.236  92&104
15233174     8   6.76  2.91  111   5.46  3.60  0.701  0.279  89&110
190016319    9   4.26  2.85  112 142.04 25.21  1.0    0.0   111&152
161528770   10  29.59  8.42  113  12.28  5.33  0.709  0.159  88&87 
118194654   11  35.74  8.75  114  12.33  5.29  0.929  0.040  87&121
20089831    12  49.71 12.18  115  17.94  5.16  0.985  0.015  82&83 
14521022    13   0.78  1.44  116  22.66  6.11  0.986  0.013 115&81 
240102830   14   3.55  1.91  117   6.49  4.37  0.625  0.198  80&81 
15789554    15  10.06  4.52  118  21.72  7.05  0.918  0.072 117&79 
257052276   16  24.07  5.65  119  12.93  6.42  0.673  0.308  69&79 
126178676   17  14.58  4.89  120  10.70  5.32  0.748  0.186  66&119
11498814    18  23.45  5.78  121   0.13  3.59  0.476  0.302 120&114
170290506   19  44.32  9.78  122   3.42  3.13  0.617  0.271 138&114
182414456   20  34.53  7.63  123  46.15 10.12  0.999  0.001 124&77 
41615257    21  42.04  7.86  124  59.24 11.20  1.0    0.0    62&123
14521492    22  38.95  7.43  125   5.53  7.26  0.376  0.336  65&124
16082526    23  41.83  7.50  126  13.43  7.00  0.780  0.171  65&135
170290956   24  46.37  8.00  127  11.31  6.17  0.791  0.130 133&126
41614929    25  33.50  6.44  128  10.44  5.77  0.679  0.285  86&132
11498178    26  24.73  5.54  129  28.30  8.50  0.870  0.130 131&71 
15668803    27   7.55  3.48  130  10.50  7.18  0.733  0.196  74&70 
15789500    28  15.10  4.13  131  32.18  9.43  0.964  0.033 129&70 
20092672    29  12.62  3.88  132  24.23  7.75  0.973  0.021 129&128
126179395   30  16.84  4.44  133   7.53  4.08  0.650  0.334 122&127
15679670    31  25.14  5.88  134  80.70 15.52  1.0    0.0    64&60 
11498146    32   6.34  2.94  135  27.72 11.21  0.809  0.151 126&134
15789633    33  13.39  3.95  136  19.67  7.00  0.888  0.103  86&139
126178359   34  13.13  3.91  137  16.62  7.65  0.872  0.114  76&139
20093060    35  10.70  3.54  138   8.64  4.65  0.838  0.101 132&122
14520222    36  17.97  5.09  139  75.74 12.92  1.0    0.0   137&67 
15668546    37  20.28  5.25  140   1.09  4.60  0.525  0.257 143&133
53711593    38  38.57  7.23  141   5.57  4.62  0.406  0.392  57&56 
170291053   39  39.73  8.07  142  30.96  9.45  0.860  0.135  57&55 
15605992    40  22.04  5.31  143  71.75 13.56  0.999  0.001 142&140
16128088    41  25.33  5.37  144  15.43  7.69  0.522  0.470  59&143
15643599    42  21.12  5.13  145  30.09 10.77  0.755  0.236 144&147
15639381    43  25.73  5.43  146  25.55 10.87  0.863  0.087  54&151
55981058    44  14.84  4.09  147   8.33  8.27  0.447  0.312 151&145
16330088    45  26.10  5.40  148  40.80  9.15  0.998  0.002  50&51 
15609287    46  19.99  4.84  149  24.03  8.45  0.795  0.200 148&150
255767353   47  15.53  4.29  150  28.29  8.78  0.926  0.057 149&48 
73669953    48  13.17  4.50  151  61.57 13.56  1.0    0.0   149&146
20091535    49  17.80  4.98  152  42.00 14.28  0.882  0.107 112&145
14521848    50  40.60  9.22  153  41.59 11.16  0.953  0.047 101&102
257053119   51  19.83  4.90  154 104.71 20.81  1.0    0.0   153&194
284164354   52   4.69  3.53  155 148.40 23.87  1.0    0.0   100&12 
88602022    53  72.69 14.20  156  24.10 11.37  0.723  0.222 162&12 
268325165   54  74.03 13.99  157  25.44  7.93  0.891  0.096 158&17 
269956178   55  56.45 11.54  158  40.50  9.21  0.991  0.009 157&15 
227497172   56  33.23  6.78  159  25.38  8.43  0.595  0.405 157&160
240169446   57  19.25  5.62  160  61.12 12.01  0.999  0.001 159&13 
19553917    58  22.37  5.71  161  22.89  9.37  0.607  0.378 192&160
182437626   59 107.53 16.92  162  11.22  8.02  0.575  0.352 156&192
83312057    60  91.51 15.99  163   5.55  3.07  0.660  0.156  42&38 
160892492   61  12.55  4.68  164   7.73  3.47  0.917  0.075 169&38 
163815161   62  13.43  4.76  165   4.73  2.94  0.813  0.108  41&46 
189219502   63  27.73  6.88  166   4.93  2.72  0.796  0.149 167&41 
121606151   64  16.46  6.23  167   2.50  2.09  0.514  0.408 166&44 
154496732   65 100.03 15.34  168   3.56  2.15  0.616  0.370 166&45 
238059621   66  70.71 11.11  169   4.03  2.32  0.895  0.096 164&45 
15805565    67   2.01  2.03  170   8.40  3.27  0.939  0.057 164&179
226358106   68   5.02  2.41  171   1.55  1.98  0.529  0.272 177&23 
149916637   69  64.40 10.75  172   9.23  3.91  0.520  0.300  37&36 
32476397    70  71.87 12.40  173   6.71  2.95  0.811  0.183  35&33 
168704658   71  48.65  9.36  174   8.32  3.43  0.904  0.069  32&173
168700390   72  22.16  7.09  175  18.78  4.96  0.978  0.013 174&176
87309437    73  69.54 12.25  176   9.87  4.12  0.730  0.166 175&172
283778279   74  48.27 10.29  177   3.34  2.74  0.731  0.163 175&25 
52141958    75  36.62  8.65  178   1.35  1.53  0.601  0.253 171&24 
154500451   76  61.04 10.70  179   4.66  2.63  0.547  0.434 178&170
153954291   77  15.90  5.02  180   4.68  2.94  0.748  0.185  30&28 
226315300   78  13.65  4.75  181   7.74  3.58  0.841  0.146  30&26 
193212596   79  66.46 11.38  182  10.27  3.96  0.853  0.139  26&27 
75908069    80  42.48  8.34  183  18.35  5.36  0.987  0.010  22&27 
37520551    81  21.46  5.80  184  11.79  4.39  0.965  0.015  22&185
284051667   82  24.72  5.89  185   7.73  3.59  0.859  0.114 184&170
22298564    83   0.00  ----  186   9.37  4.10  0.850  0.142  21&185
254410688   84  20.55  4.46  187   7.45  5.02  0.569  0.421 189&191
153807774   85  59.70 10.28  188  10.73  5.06  0.822  0.151  39&189
219848227   86  46.91  9.07  189   2.61  3.04  0.611  0.232 186&187
17229535    87  35.52  7.60  190  33.95  9.19  0.972  0.023  19&188
227993086   88  25.56  6.84  191 119.09 18.87  1.0    0.0    20&10 
90409221    89  10.29  3.86  192  27.92  9.04  0.947  0.031 190&161
34499290    90   0.97  1.02  193  24.18 11.54  0.743  0.226 162&195
152997985   91   9.51  3.09  194  12.45 11.44  0.574  0.275 154&193
87119891    92   1.91  2.12  195  33.53 14.38  0.838  0.083 152&193
226941044   93   5.58  2.30  196 112.91 19.38  0.998  0.002   9&154
192360015   94   1.53  1.34  197   3.98  2.56  0.607  0.376 198&8  
146308213   95   2.65  1.54  198   2.27  2.46  0.558  0.272 197&9  
109896728   96   1.58  1.66  199  16.15  5.82  0.946  0.036   6&197
77457477    97   0.87  0.87  200  32.57  7.89  0.998  0.001   6&202
70728682    98   0.00  ----  201  15.51  5.03  0.935  0.061   3&4  
161598655   99  26.31  8.28  202  38.13  8.30  1.0    0.0   200&3  
208703287  100  31.97  8.43  203  18.46  6.38  0.866  0.118 200&2  
169825600  101  51.21 11.68  TBL :    5131.97  iter: 1
227811490  102   0.00  ----  ln L:  -18167.33 +- 599.12
225871538  103   0.00  ----  AIC :   36778.65  lower limit: 0.001
