# Supplementary material for: Two new families of the FtsZ-tubulin protein superfamily implicated in membrane remodeling in diverse bacteria and archaea
Source: Biol Direct. 2010 May 7;5:33. doi: 10.1186/1745-6150-5-33 (PMC2875224; doi:10.1186/1745-6150-5-33)
Supplement: Additional file 4 — The Newick format tree of the FtsZl1 family and results of bootstrap analysis. The provided Newick format tree allows one to view the tree presented on the Figure 2B using any tree-viewing program and to see the original RELL bootstrap analysis data. [file 1745-6150-5-33-S4.TXT]

(((87309437|Planc|Blastopirellula_marina_DSM_3645:70.996,283778279|Planc|Pirellula_staleyi_DSM_6068:39.746):2.467,32476397|Planc|Rhodopirellula_baltica_SH_1:70.299):39.947,
((((((((88602022|Metha|Methanospirillum_hungatei_JF-1:80.683,268325165|uncul|uncultured_archaeon:66.036):18.230,(((257053119|Halob|Halorhabdus_utahensis_DSM_12940:11.440,
284164354|Halob|Haloterrigena_turkmenica_DSM_5511:8.192):38.760,14521848|Therm|Pyrococcus_abyssi_GE5:37.080):15.889,(73669953|Metha|Methanosarcina_barkeri_str-_Fusaro:10.671,
20091535|Metha|Methanosarcina_acetivorans_C2A:17.407):38.973):47.971):10.168,(189219502|Verru|Methylacidiphilum_infernorum_V4:31.264,121606151|Betap|Polaromonas_naphthalenivorans_CJ2:3.781):82.005)
:19.432,30263528|Bacil|Bacillus_anthracis_str-_Ames:49.754):10.445,149916637|delta|Plesiocystis_pacifica_SIR-1:71.254):4.513,(((160892492|Clost|Clostridium_sp-_L2-50:15.611,
163815161|Clost|Coprococcus_eutactus_ATCC_27759:11.188):51.440,(153954291|Clost|Clostridium_kluyveri_DSM_555:11.106,226315300|Bacil|Brevibacillus_brevis_NBRC_100599:20.526):44.492):21.149,
219848227|Chlor|Chloroflexus_aggregans_DSM_9485:36.867):14.372):6.521,(((((15805565|Deino|Deinococcus_radiodurans_R1:0.001,226358106|Deino|Deinococcus_deserti_VCD115:6.945):81.993,
(153807774|Bacte|Bacteroides_caccae_ATCC_43185:57.264,227993086|Deino|Meiothermus_ruber_DSM_1279:25.173):9.419):6.434,17229535|Nosto|Nostoc_sp-_PCC_7120:26.274):6.666,
154496732|Bacte|Bacteroides_capillosus_ATCC_29799:129.635):7.638,(75908069|Nosto|Anabaena_variabilis_ATCC_29413:40.965,((37520551|Gloeo|Gloeobacter_violaceus_PCC_7421:2.296,220909121|Chroo|Cyanothece_sp-_PCC_7425:12.233)
:22.177,(284051667|Oscil|Arthrospira_platensis_str-_Paraca:22.777,(22298564|Chroo|Thermosynechococcus_elongatus_BP-1:0.772,(166368149|Chroo|Microcystis_aeruginosa_NIES-843:10.348,254410688|Oscil|Microcoleus_chthonoplastes_PCC_7420:9.212)
:12.987):17.865):22.745):9.807):21.530):7.927):4.305,(((158316996|Actin|Frankia_sp-_EAN1pec:11.193,
182437626|Actin|Streptomyces_griseus_subsp-_griseus_NBRC_13350:12.398):84.847,(83312057|Alpha|Magnetospirillum_magneticum_AMB-1:96.502,193212596|Chlor|Chlorobaculum_parvum_NCIB_8327:50.795):12.253):6.519,
((269956178|Actin|Xylanimonas_cellulosilytica_DSM_15894:57.636,((227497172|Actin|Actinomyces_urogenitalis_DSM_15434:33.838,145296721|Actin|Corynebacterium_glutamicum_R:18.708):7.316,240169446|Actin|Mycobacterium_kansasii_ATCC_12478:15.583)
:22.557):59.255,238059621|Actin|Micromonospora_sp-_ATCC_39149:49.276):6.738):10.467):17.284,168700390|Planc|Gemmata_obscuriglobus_UQM_2246:43.540);

/////////////////////////////////////////////////////////////////////////////////////////////////////////////////////////
Results of RELL boostrap analysis for the above tree

(((87309437,283778279),32476397),((((((((88602022,268325165),(((257053119,284164354),14521848),(73669953,20091535))),(189219502,121606151)),30263528),149916637),(((160892492,163815161),(153954291,226315300)),219848227)),(((((15805565,226358106),(153807774,227993086)),17229535),154496732),(75908069,((37520551,220909121),(284051667,(22298564,(166368149,254410688))))))),(((158316996,182437626),(83312057,193212596)),((269956178,((227497172,145296721),240169446)),238059621))),168700390);

         :-------2 87309437
      :-80 50
      :  :----4 283778279
:----81 99
:     :-------3 32476397
:
:                          :--------5 88602022
:                      :--43 79
:                      :   :------28 268325165
:                   :-48 44
:                   :  :                :--11 257053119
:                   :  :          :----45 99
:                   :  :          :     :-12 284164354
:                   :  :      :--46 77
:                   :  :      :   :----13 14521848
:                   :  :-----47 99
:                   :         :     :-14 73669953
:                   :         :----44 99
:                   :               :--15 20091535
:               :--50 90
:               :   :         :---9 189219502
:               :   :--------49 100
:               :             :-10 121606151
:            :-51 70
:            :  :-----27 30263528
:         :-52 64
:         :  :-------26 149916637
:      :-57 56
:      :  :              :--23 160892492
:      :  :       :-----54 100
:      :  :       :      :-24 163815161
:      :  :   :--55 76
:      :  :   :   :     :-29 153954291
:      :  :   :   :----53 100
:      :  :   :         :--30 226315300
:      :  :--56 76
:      :      :----40 219848227
:   :-70 52
:   :  :                     :-20 15805565
:   :  :           :--------67 100
:   :  :           :         :-21 226358106
:   :  :        :-66 61
:   :  :        :  :  :------39 153807774
:   :  :        :  :-65 57
:   :  :        :     :---42 227993086
:   :  :     :-68 47
:   :  :     :  :---41 17229535
:   :  :  :-64 46
:   :  :  :  :------------22 154496732
:   :  :-69 57
:   :     :   :----32 75908069
:   :     :--63 98
:   :         :      :-33 37520551
:   :         :  :--61 97
:   :         :  :   :--34 220909121
:   :         :-62 78
:   :            :    :---35 284051667
:   :            :---60 98
:   :                 :   :-36 22298564
:   :                 :--59 92
:   :                     :   :-37 166368149
:   :                     :--58 95
:   :                         :-38 254410688
:--79 89
:   :               :-6 158316996
:   :     :--------75 100
:   :     :         :--7 182437626
:   :  :-77 69
:   :  :  :   :---------8 83312057
:   :  :  :--76 58
:   :  :      :-----31 193212596
:   :-78 63
:      :          :------16 269956178
:      :  :------73 100
:      :  :       :       :----17 227497172
:      :  :       :    :-71 70
:      :  :       :    :  :--19 145296721
:      :  :       :---72 71
:      :  :            :--18 240169446
:      :-74 71
:         :-----25 238059621
:
:----1 168700390

No.1       ext. branch S.E.  int. branch S.E.   LBP    2nd   pair
168700390    1  43.54  9.49   43  18.23 10.21  0.792  0.135  47&28 
87309437     2  71.00 12.92   44  38.97  9.96  0.988  0.010  15&46 
32476397     3  70.30 12.80   45  38.76  9.21  0.991  0.008  13&11 
283778279    4  39.75  9.55   46  15.89  7.83  0.773  0.187  44&45 
88602022     5  80.68 15.40   47  47.97 12.17  0.992  0.005  43&46 
158316996    6  11.19  4.85   48  10.17  7.84  0.442  0.348  49&47 
182437626    7  12.40  4.96   49  82.01 14.88  1.0    0.0    10&48 
83312057     8  96.50 16.35   50  19.43  8.41  0.899  0.083  48&27 
189219502    9  31.26  6.80   51  10.44  5.94  0.698  0.219  26&50 
121606151   10   3.78  4.57   52   4.51  4.94  0.644  0.256  56&51 
257053119   11  11.44  4.26   53  44.49 10.73  0.997  0.001  54&29 
284164354   12   8.19  3.89   54  51.44 11.26  1.0    0.0    24&53 
14521848    13  37.08  9.07   55  21.15  8.52  0.759  0.188  53&40 
73669953    14  10.67  4.42   56  14.37  6.94  0.758  0.205  40&52 
20091535    15  17.41  5.18   57   6.52  4.50  0.557  0.256  52&69 
269956178   16  57.64 11.76   58  12.99  4.04  0.953  0.036  38&36 
227497172   17  33.84  7.18   59  17.87  5.63  0.921  0.075  35&36 
240169446   18  15.58  5.41   60  22.75  6.58  0.982  0.018  59&61 
145296721   19  18.71  5.50   61  22.18  6.54  0.968  0.030  60&33 
15805565    20   0.00  ----   62   9.81  5.37  0.778  0.184  60&32 
226358106   21   6.94  2.65   63  21.53  6.87  0.982  0.017  64&32 
154496732   22 129.64 20.20   64   7.64  4.94  0.458  0.358  68&63 
160892492   23  15.61  5.15   65   9.42  5.93  0.570  0.366  67&39 
163815161   24  11.19  4.78   66   6.43  4.79  0.607  0.246  41&65 
238059621   25  49.28 10.09   67  81.99 14.11  1.0    0.0    65&20 
149916637   26  71.25 12.35   68   6.67  5.33  0.471  0.374  22&41 
30263528    27  49.75 10.07   69   7.93  4.60  0.573  0.404  64&57 
268325165   28  66.04 13.62   70   4.31  3.73  0.521  0.429  78&69 
153954291   29  11.11  5.09   71   7.32  4.99  0.705  0.188  17&18 
226315300   30  20.53  5.93   72  22.56  8.56  0.708  0.288  16&18 
193212596   31  50.79 11.18   73  59.25 12.63  1.0    0.0    72&25 
75908069    32  40.96  8.83   74   6.74  5.39  0.710  0.177  25&77 
37520551    33   2.30  2.85   75  84.85 15.03  1.0    0.0    76&6  
220909121   34  12.23  3.85   76  12.25  7.89  0.581  0.378  31&75 
284051667   35  22.78  6.13   77   6.52  5.74  0.694  0.165  76&74 
22298564    36   0.77  2.53   78  10.47  5.26  0.627  0.253  70&74 
166368149   37  10.35  3.63   79  17.28  7.30  0.892  0.060  81&78 
254410688   38   9.21  3.42   80   2.47  5.63  0.497  0.306   3&2  
153807774   39  57.26 10.72   81  39.95 10.38  0.994  0.005  79&80 
219848227   40  36.87  8.70  TBL :    2322.77  iter: 1
17229535    41  26.27  6.82  ln L:   -7177.35 +- 291.32
227993086   42  25.17  7.21  AIC :   14554.70
