# Supplementary material for: Two new families of the FtsZ-tubulin protein superfamily implicated in membrane remodeling in diverse bacteria and archaea
Source: Biol Direct. 2010 May 7;5:33. doi: 10.1186/1745-6150-5-33 (PMC2875224; doi:10.1186/1745-6150-5-33)
Supplement: Additional file 5 — Genomic neighborhoods of the FtsZl1 and FtsZl2 genes for a representative set of archaea and bacteria. The provided data give details for analysis shown in the Figure 2C. [file 1745-6150-5-33-S5.XLSX]

## Sheet: FtsZl1 family neighbors
Coordinates of gene in the genome	Strand	Organism/Protein length	GI	Protein ID	COG number or family name	Genbank annotation (with few changes)
		Anabaena variabilis ATCC 29413														FtsZl1	56
2299669..2300814	+	381	75908068	Ava_1847	COG2304	Uncharacterized protein containing a von Willebrand factor type A (vWA) domain										COG0515	8	serine/threonine protein kinase
2300833..2304090	+	1085	75908069	Ava_1848	FtsZl1	hypothetical protein										FAM1	7
2304259..2305833	+	524	75908070	Ava_1849	B7	hypothetical protein										COG1360	6	Periplasmic binding component
2305878..2306525	+	215	75908071	Ava_1850	COG1360	Flagellar motor protein										COG0531	5
		Anabaena variabilis ATCC 29413														FAM6	6
5934340..5936166	-	608	75910929	Ava_4733	COG2304	Uncharacterized protein containing a von Willebrand factor type A (vWA) domain										COG0457	4	TPR repeats
5931587..5934319	-	910	75910928	Ava_4732	FtsZl1	hypothetical protein										COG1396	4	HTH
5928453..5931500	-	1015	75910927	Ava_4731		same as alr2044 coiled-coil										COG2885	4	OmpA family, peptidoglycan binding domain
																COG0265	3
		Bacillus anthracis Ames														COG1716	3
3344151..3346343	-	730	30263529	BA_3638	COG2304	Uncharacterized protein containing a von Willebrand factor type A (vWA) domain										COG0784	2
3340715..3344185	-	1156	30263528	BA_3637	FtsZl1	hypothetical protein										COG1100	2
		Bacillus cereus ZK														COG3706	2
3416757..3418856	-	699	52141957	BCZK3286	COG2304	Uncharacterized protein containing a von Willebrand factor type A (vWA) domain										FAM12	2
3413321..3416683	-	1120	52141958	BCZK3285	FtsZl1	hypothetical protein
																COG0078	1
		Bacillus cereus cytotoxis NVH 391-98														COG0210	1
2334941..2337040	-	699	152975965	Bcer98_2238	COG2304	Uncharacterized protein containing a von Willebrand factor type A (vWA) domain										COG0366	1
2331424..2334786	-	1120	152975964	Bcer98_2237	FtsZl1	hypothetical protein										COG0426	1
																COG0491	1
		Bacillus weihenstephanensis KBAB4														COG0510	1
3318984..3321080	-	698	163941186	BcerKBAB4_3266	COG2304	Uncharacterized protein containing a von Willebrand factor type A (vWA) domain										COG0597	1
3315538..3318900	-	1120	163941185	BcerKBAB4_3265	FtsZl1	hypothetical protein										COG0608	1
																COG1346	1
		Chlorobaculum parvum NCIB 8327														COG1380	1
1031031..1034657	-	1208	193212596	Cpar_0939	FtsZl1	hypothetical protein										COG1669	1
																COG1891	1
		Chloroflexus aggregans DSM 9485														COG2165	1
1624893..1627946	-	1017	219848228	Cagg_1317	COG2304	Uncharacterized protein containing a von Willebrand factor type A (vWA) domain										COG2378	1
1622555..1624846	-	763	219848227	Cagg_1316	FtsZl1	hypothetical protein										COG2738	1
1619269..1622520	-	1083	219848226	Cagg_1315	COG0576	Molecular chaperone GrpE (heat shock protein)										COG2801	1
1618883..1619269	-	128	219848225	Cagg_1314		hypothetical protein										COG2814	1
1617690..1618847	-	385	219848224	Cagg_1313		hypothetical protein										COG2855	1
																COG3064	1
		Clostridium kluyveri DSM 555														COG3153	1
1762413..1763417	-	334	153954296	CKL_1671		hypothetical protein										COG3177	1
1761198..1762376	-	392	153954295	CKL_1670	GTPase_new	Predicted GTPase										COG3307	1
1758528..1761188	-	886	153954294	CKL_1669	B5	many homologs										COG3385	1
1757031..1758482	-	483	153954293	CKL_1668	COG1100	RAS-like GTPase, Dnaj domain										COG3437	1
1755286..1757028	-	580	153954292	CKL_1667	COG2304	Uncharacterized protein containing a von Willebrand factor type A (vWA) domain										COG3464	1
1751839..1755249	-	1136	153954291	CKL_1666	FtsZl1	hypothetical protein										COG3828	1
1749460..1751787	-	775	153954290	CKL_1665	B8	hypothetical protein										COG3920	1
1748783..1749430	-	215	153954289	CKL_1664	B9	hypothetical protein										COG4108	1
1747455..1748732	-	425	153954288	CKL_1663	COG2304	vWA and RAS-like GTPase										COG4249	1
1746392..1747453	-	353	153954287	CKL_1662	B5	hypothetical protein										COG4252	1
																COG4264	1
		Brevibacillus brevis NBRC 100599														COG4636	1
6047133..6048926	-	597	226315301	BBR47_57160	COG2304	Uncharacterized protein containing a von Willebrand factor type A (vWA) domain										COG4870	1
6043730..6047119	-	1129	226315300	BBR47_57150	FtsZl1	hypothetical protein										COG4886	1
6041347..6043695	-	782	226315299	BBR47_57140	B8	hypothetical protein										COG4930	1
6040076..6041350	-	424	226315298	BBR47_57130	COG2304	Uncharacterized protein containing a von Willebrand factor type A (vWA) domain										COG4991	1
6039423..6040058	-	211	226315297	BBR47_57120	B9	hypothetical protein										COG4995	1
6038144..6039409	-	421	226315296	BBR47_57110	GTPase_new	Predicted GTPase										COG5444	1
6035646..6038144	-	832	226315295	BBR47_57100	B5	hypothetical protein
6034710..6035444	-	244	226315294	BBR47_57090	COG0491	Zn-dependent hydrolase, glyoxylase family
6033996..6034622	+	208	226315293	BBR47_57080		hypothetical protein
6027951..6033866	-	1971	226315292	BBR47_57070	COG0515	Serine/threonine kinase containing two-component sensor domain
		Cyanothece PCC 7425
3742811..3746194	+	1127	220909121	Cyan7425_3752	FtsZl1	hypothetical protein
		Cyanothece PCC 8802
4422053..4423171	+	372	257062020	Cyan8802_4287	COG2304	Uncharacterized protein containing a von Willebrand factor type A (vWA) domain
4423189..4426482	+	1097	257062021	Cyan8802_4288	FtsZl1	hypothetical protein
4426509..4428158	+	549	257062022	Cyan8802_4289	B7	hypothetical protein
4428180..4428872	+	230	257062023	Cyan8802_4290	COG1360	Flagellar motor protein
		Deinococcus deserti VCD115
109342..110607	+	421	226358104	Deide_2p00760		hypothetical protein
110611..110937	+	108	226358105	Deide_2p00770		hypothetical protein
110941..114153	+	1070	226358106	Deide_2p00780	FtsZl1	hypothetical protein
114157..115392	+	411	226358107	Deide_2p00790		MotA/TolQ/ExbB membrane protein
115409..116011	+	200	226358108	Deide_2p00800	COG1360	OmpA family protein
116013..118592	+	859	226358109	Deide_2p00810		LLR
		Deinococcus radiodurans
546243..547679	-	478	15805567	DR_0540		hypothetical protein
545914..546243	-	109	15805566	DR_0539		hypothetical protein
542702..545914	-	1070	15805565	DR_0538	FtsZl1	hypothetical protein
541463..542698	-	411	15805564	DR_0537		MotA/TolQ/ExbB membrane protein
540833..541438	-	201	15805563	DR_0536	COG2885	OmpA family protein
538235..540712	-	825	15805562	DR_0535		LLR
536164..538266	-	700	15805561	DR_0534	COG0515	Serine/threonine protein kinase
		Frankia EAN1pec
6300110..6302635	-	841	158316997	Franean1_5241	COG2304	Uncharacterized protein containing a von Willebrand factor type A (vWA) domain
6296933..6300094	-	1053	158316996	Franean1_5240	FtsZl1	hypothetical protein
6294267..6296936	-	889	158316995	Franean1_5239	B1	hypothetical protein
6293176..6294270	-	364	158316994	Franean1_5238	COG0515	Serine/threonine protein kinase
6292073..6293143	-	356	158316993	Franean1_5237	GTPase_new	Ras-like GTPase
8527514..8530261	+	915	158318728	Franean1_6999		fibronectin type III domain-containing protein
8530266..8531444	+	392	158318729	Franean1_7000	GTPase_new	Predicted GTPase
8531462..8534125	+	887	158318730	Franean1_7001	B5	hypothetical protein
8534207..8535751	+	514	158318731	Franean1_7002		hypothetical protein
8535815..8536462	+	215	158318732	Franean1_7003		hypothetical protein
8536545..8539700	+	1051	158318733	Franean1_7004	COG4995	Uncharacterized protein conserved in bacteria
		Geobacillus Y412MC10
6381499..6383286	-	595	261409467	GYMC10_5694	COG2304	von Willebrand factor type A
6381170..6381454	-	94	261409466	GYMC10_5693		hypothetical protein
6377784..6381173	-	1129	261409465	GYMC10_5692	FtsZl1	hypothetical protein
6375396..6377780	-	794	261409464	GYMC10_5691	B8	hypothetical protein
6374093..6375358	-	421	261409463	GYMC10_5690	COG2304	von Willebrand factor type A
6373434..6374075	-	213	261409462	GYMC10_5689	B9	hypothetical protein
6372096..6373355	-	419	261409461	GYMC10_5688	GTPase_new	Predicted GTPase
6369118..6372096	-	992	261409460	GYMC10_5687		hypothetical protein
		Gloeobacter violaceus
1043986..1047360	+	1124	37520551	glr0982	FtsZl1	hypothetical protein
		Magnetospirillum magneticum AMB-1
3161556..3163814	+	752	83312056	amb2957	COG2304	Uncharacterized protein containing a von Willebrand factor type A (vWA) domain
3163866..3167267	+	1133	83312057	amb2958	FtsZl1	hypothetical protein
3167297..3170887	+	1196	83312058	amb2959	COG2304	Uncharacterized protein containing a von Willebrand factor type A (vWA) domain
3170887..3174402	+	1171	83312059	amb2960	COG2304	Uncharacterized protein containing a von Willebrand factor type A (vWA) domain
3174399..3179279	+	1626	83312060	amb2961	COG0443	Chaperone DnaK (HSP70)
		Methylacidiphilum infernorum V4
1391092..1394130	-	1012	189219502	Minf_1491	FtsZl1	hypothetical protein
1389488..1391074	-	528	189219501	Minf_1490	COG2885	Outer membrane protein or related peptidoglycan-associated (lipo)protein
		Microcystis aeruginosa NIES 843
5409330..5410448	+	372	166368617	MAE_58760	COG2304	Uncharacterized protein containing a von Willebrand factor type A (vWA) domain
5410467..5413616	+	1049	166368618	MAE_58770	FtsZl1	hypothetical protein
5413804..5415375	+	523	166368619	MAE_58780	B7	hypothetical protein
5416004..5417257	+	417	166368620	MAE_58790	B7	hypothetical protein
5417364..5417921	+	185	166368621	MAE_58800	COG1360	OmpA family protein
		Microcystis aeruginosa NIES 843
4968984..4972220	+	1078	166368149	MAE_54080	FtsZl1	hypothetical protein
		Nostoc punctiforme PCC 73102
139579..140475	+	298	186686825	Npun_AF097	COG2304	Uncharacterized protein containing a von Willebrand factor type A (vWA) domain
140571..143897	+	1108	186686826	Npun_AF098	FtsZl1	hypothetical protein
145778..146284	+	168	186686827	Npun_AF102	COG0457	TPR repeat-containing protein
147477..148064	-	195	186686828	Npun_AR105	COG4636	Endonuclease, Uma2 family (restriction endonuclease fold)
148537..151602	+	1021	186686829	Npun_AF106	COG0457	TPR repeat-containing protein
		Nostoc sp
2442437..2442679	+	80	17229533	asr2041	COG1396	Predicted transcriptional regulator, xre family
2442745..2444571	+	608	17229534	alr2042	COG2304	Uncharacterized protein containing a von Willebrand factor type A (vWA) domain
2444592..2447324	+	910	17229535	alr2043	FtsZl1	hypothetical protein
2447411..2450458	+	1015	17229536	alr2044		same as Ava_4731
		Pirellula sp
5602851..5606144	+	1097	32476397	RB10367	FtsZl1	serine/threonine protein kinase
		Pirellula staleyi DSM 6068 uid43209
600824..601975	-	383	283778280	Psta_0487	COG1716	diguanylate phosphodiesterase fused to FHA domain
596869..600489	-	1206	283778279	Psta_0486	FtsZl1	serine/threonine protein kinase
		Polaromonas naphthalenivorans CJ2
3462748..3465753	-	1001	121606151	Pnap_3261	FtsZl1	hypothetical protein
3462300..3462698	-	132	121606150	Pnap_3260	COG2885	OmpA family protein
3461143..3462267	-	374	121606149	Pnap_3259	COG2358	TRAP-type uncharacterized transport system protein, periplasmic component
		Rhodococcus jostii RHA1
1790362..1790931	-	189	111018688	RHA1_ro01689	B2	hypothetical protein
1787651..1790365	-	904	111018687	RHA1_ro01688	COG2304	Uncharacterized protein containing a von Willebrand factor type A (vWA) domain
1784027..1787602	-	1191	111018686	RHA1_ro01687	FtsZl1	hypothetical protein
1781320..1784043	-	907	111018685	RHA1_ro01686	B3	hypothetical protein
1779308..1781305	-	665	111018684	RHA1_ro01685	B4	hypothetical protein
1776570..1779311	-	913	111018683	RHA1_ro01684	B5	hypothetical protein
1775519..1776541	-	340	111018682	RHA1_ro01683	B6
1774353..1775522	-	389	111018681	RHA1_ro01682	GTPase_new	Predicted GTPase
		Rhodococcus opacus B4 uid36573
1468646..1469149	-	167	226360796	ROP_13820	B2	hypothetical membrane protein
1465974..1468649	-	891	226360795	ROP_13810	COG2304	Uncharacterized protein containing a von Willebrand factor type A (vWA) domain
1462350..1465925	-	1191	226360794	ROP_13800	FtsZl1	hypothetical protein
1459644..1462262	-	872	226360793	ROP_13790	B3	hypothetical membrane protein
1457617..1459629	-	670	226360792	ROP_13780	B4	hypothetical protein
1455065..1457620	-	851	226360791	ROP_13770	B5	hypothetical protein
1453836..1454846	-	336	226360790	ROP_13760	B6
1452670..1453839	-	389	226360789	ROP_13750	GTPase_new	Predicted GTPase
		Streptomyces griseus NBRC 13350
4488217..4490493	-	758	182437627	SGR_3834	COG2304	Uncharacterized protein containing a von Willebrand factor type A (vWA) domain
4483901..4488082	-	1393	182437626	SGR_3833	FtsZl1	hypothetical protein
4481223..4483904	-	893	182437625	SGR_3832	B1	hypothetical protein
4479172..4481226	-	684	182437624	SGR_3831	COG0515	Serine/threonine protein kinase
4476923..4479175	-	750	182437623	SGR_3830	COG3064	Membrane protein involved in colicin uptake
1686463..1688694	-	743	182435238	SGR_1445	COG0515	Serine/threonine protein kinase
1688696..1690894	-	732	182435239	SGR_1446	COG0515	Serine/threonine protein kinase
1690904..1691680	-	258	182435240	SGR_1447		hypothetical protein
1692022..1694769	+	915	182435241	SGR_1448	B5	hypothetical protein
		Thermosynechococcus elongatus
1045049..1048393	-	1114	22298564	tll1020	FtsZl1	hypothetical protein
1044505..1044993	-	162	22298563	tll1019	COG2165	Type II secretory pathway, pseudopilin PulG
		Trichodesmium erythraeum IMS101
2600090..2601229	-	379	113475385	Tery_1709	COG2304	Uncharacterized protein containing a von Willebrand factor type A (vWA) domain
2596502..2599774	-	1090	113475384	Tery_1707	FtsZl1	hypothetical protein
2594470..2596161	-	563	113475383	Tery_1706	B7	hypothetical protein
2593406..2594197	-	263	113475382	Tery_1705	COG1360	OmpA family protein
2921966..2923147	+	393	113475565	Tery_1898	GTPase_new	Predicted GTPase
2923192..2926284	+	1030	113475566	Tery_1899		hypothetical protein
		Xylanimonas cellulosilytica DSM 15894
1508712..1508966	-	84	269956180	Xcel_1380		hypothetical protein
1505959..1508715	-	918	269956179	Xcel_1379	COG2304	Uncharacterized protein containing a von Willebrand factor type A (vWA) domain
1502545..1505901	-	1118	269956178	Xcel_1378	FtsZl1	hypothetical protein
1499471..1502554	-	1027	269956177	Xcel_1377		hypothetical protein
#		Corynebacterium glutamicum R
2911223..2912596	+	457	145296724	cgR_2629	COG0624	Acetylornithine deacetylase/Succinyl-diaminopimelate desuccinylase or related deacylase
2910344..2910958	-	204	145296723	cgR_2628	B2	hypothetical protein
2907669..2910350	-	893	145296722	cgR_2627	COG2304	Uncharacterized protein containing a von Willebrand factor type A (vWA) domain
2904035..2907628	-	1197	145296721	cgR_2626	FtsZl1	hypothetical protein
2901233..2904034	-	933	145296720	cgR_2625	B3	hypothetical protein
2898837..2901233	-	798	145296719	cgR_2624	B4	hypothetical protein
2896865..2898853	-	662	145296718	cgR_2623	B5	hypothetical protein
2895903..2896868	-	321	145296717	cgR_2622	B6	hypothetical protein
2894695..2895906	-	403	145296716	cgR_2621	GTPase_new	Predicted GTPase
		Mycobacterium smegmatis str. MC2
61470..63548	+	692	118470024	MSMEG_0044	B2	hypothetical protein
63545..66013	+	822	118469427	MSMEG_0045	B5	hypothetical protein
66010..67167	+	385	118468267	MSMEG_0046	GTPase_new	Predicted GTPase
		Bacillus thuringiensis konkukian
3409332..3412694	-	1120	49480847	BT9727_3335	FtsZl1	hypothetical protein
3412768..3414867	-	699	49479462	BT9727_3336	COG2304	Uncharacterized protein containing a von Willebrand factor type A (vWA) domain
		Plesiocystis pacifica SIR-1
27874..28857	-		149916634			hypothetical protein
28902..30437	-		149916635		COG3920	Signal transduction histidine kinase
30434..33145	-		149916636			hypothetical protein
33183..36422	-		149916637		FtsZl1	hypothetical protein
36515..39121	-		149916638		COG2304	Uncharacterized protein containing a von Willebrand factor type A (vWA) domain
		Blastopirellula marina DSM 3645
27579..27803	+		87309435			hypothetical protein
27847..28971	+		87309436		COG1716	FHA domain containing protein
29128..32499	+		87309437		FtsZl1	hypothetical protein
		Gemmata obscuriglobus UQM 2246
2061..3122	-		168700389		COG0265	Serine protease Do (heat-shock protein)
3358..7017	-		168700390		FtsZl1	hypothetical protein
		Gemmata obscuriglobus UQM 2246
740..4336	-		168704658		FtsZl1	hypothetical protein
		Meiothermus ruber DSM 1279
1259993..1261822	+		290470585		COG2304	Uncharacterized protein containing a von Willebrand factor type A (vWA) domain
1261803..1264523	+		290470586		FtsZl1	hypothetical protein
		Microcoleus chthonoplastes PCC 7420
365103..368402	+		254410688		FtsZl1	hypothetical protein
		Meiothermus silvanus DSM 9946
2335808..2337853	-	681	227989300	MesilDRAFT_23660		hypothetical protein
2337872..2340601	-	909	227989301	MesilDRAFT_23670	FtsZl1	hypothetical protein MesilDRAFT_23670
2340644..2342179	-	511	227989302	MesilDRAFT_23680	COG2304	Uncharacterized protein containing a von Willebrand factor type A (vWA) domain
2342308..2343339	-	343	227989303	MesilDRAFT_23690	COG3385	Transposase
2343770..2344774	-	334	227989304	MesilDRAFT_23700	COG2378	Predicted transcriptional regulator
		Actinomyces urogenitalis DSM 15434
1557264..1557545	+	93	227497170	HMPREF0058_1410	B2	hypothetical protein HMPREF0058_1410
1557561..1560581	+	1006	227497171	HMPREF0058_1411	COG2304	Uncharacterized protein containing a von Willebrand factor type A (vWA) domain
1560703..1564272	+	1189	227497172	HMPREF0058_1412	FtsZl1	conserved hypothetical protein
1564272..1566872	+	866	227497173	HMPREF0058_1413	B3	conserved hypothetical protein
1566934..1567457	+	175	227497174	HMPREF0058_1414		hypothetical protein
1567458..1569305	+	615	227497175	HMPREF0058_1415	B4	conserved hypothetical protein
		891	227497176	HMPREF0058_1416	B5	conserved hypothetical protein
		Mycobacterium kansasii ATCC 12478
1989149..1989676	+	175	240169444	MkanA1_010100009034	B2	hypothetical membrane protein
1989791..1992460	+	889	240169445	MkanA1_010100009039	COG2304	Uncharacterized protein containing a von Willebrand factor type A (vWA) domain
1992445..1995987	+	1180	240169446	MkanA1_010100009044	FtsZl1	hypothetical protein MkanA1_09044
1995990..1998608	+	872	240169447	MkanA1_010100009049	B3	hypothetical protein MkanA1_09049
1998611..2000638	+	675	240169448	MkanA1_010100009054	B4	hypothetical protein MkanA1_09054
2000635..2003094	+	819	240169449	MkanA1_010100009059	B5	hypothetical protein MkanA1_09059
2003094..2004020	+	308	240169450	MkanA1_010100009064	B6	hypothetical protein MkanA1_09064
2004074..2005180	+	368	240169451	MkanA1_010100009069	GTPase_new	Predicted GTPase
2005315..2006406	+	363	240169452	MkanA1_010100009074	COG0515	serine/threonine-protein kinase PknE
2006855..2007685	+	276	240169453	MkanA1_010100009079	COG0515	serine/threonine-protein kinase PknE
		Micromonospora sp. ATCC 39149
807539..808651	-	370	238059620	MCAG_00586		hypothetical protein
808600..811797	-	1065	238059621	MCAG_00587	FtsZl1	hypothetical protein MCAG_00587
811730..812683	-	317	238059622	MCAG_00588	COG2304	hypothetical protein
812641..813237	-	198	238059623	MCAG_00589	COG2304	Uncharacterized protein containing a von Willebrand factor type A (vWA) domain
813251..814765	-	504	238059624	MCAG_00590		hypothetical protein
		Bacteroides caccae ATCC 43185
2419214..2420821	+	535	153807773	BACCAC_02056		hypothetical protein
2420832..2423573	+	913	153807774	BACCAC_02057	FtsZl1	hypothetical protein BACCAC_02057
2423570..2427028	+	1152	153807775	BACCAC_02058	COG4870	Cysteine protease
		Bacteroides capillosus ATCC 29799
925917..927560	-	547	154496729	BACCAP_01022	GTPase_new	Predicted GTPase
927584..928135	-	183	154496730	BACCAP_01023		hypothetical protein
928139..929806	-	555	154496731	BACCAP_01024		hypothetical protein
929880..933191	-	1103	154496732	BACCAP_01025	FtsZl1	hypothetical protein BACCAP_01025
933265..935625	-	786	154496734	BACCAP_01027	COG2304	Uncharacterized protein containing a von Willebrand factor type A (vWA) domain
		Bacteroides capillosus ATCC 29799
3588389..3588844	-	151	154500448	BACCAP_04120		OEP family (Outer membrane efflux protein)
3588886..3593193	-	1435	154500449	BACCAP_04121	B12	hypothetical protein BACCAP_04121
3593186..3595162	-	658	154500450	BACCAP_04122	B5	hypothetical protein BACCAP_04122
3595205..3598756	-	1183	154500451	BACCAP_04123	FtsZl1	hypothetical protein BACCAP_04123
3598840..3601425	-	861	154500452	BACCAP_04124	COG2304	Uncharacterized protein containing a von Willebrand factor type A (vWA) domain
		Nodularia spumigena CCY 9414
1538723..1539859	+	378	119510176	N9414_10338	COG2304	Uncharacterized protein containing a von Willebrand factor type A (vWA) domain
1539876..1543133	+	1085	119510177	N9414_10343	FtsZl1	hypothetical protein N9414_10343
1543207..1544835	+	542	119510178	N9414_10348	B7	hypothetical protein N9414_10348
1544890..1545624	+	244	119510179	N9414_10353	COG1360	OmpA family ptotein
		Arthrospira platensis str. Paraca
1922445..1924055	+	536	284051665	AplaP_010100009370	COG0683	ABC-type branched-chain amino acid transport system, periplasmic component
1924073..1924969	+	298	284051666	AplaP_010100009375	COG2304	Uncharacterized protein containing a von Willebrand factor type A (vWA) domain
1924990..1928295	+	1101	284051667	AplaP_010100009380	FtsZl1	hypothetical protein AplaP_09380
1928320..1928856	+	178	284051668	AplaP_010100009385	COG0759	Uncharacterized conserved protein, HlyA family
1928883..1929362	+	159	284051669	AplaP_010100009390		hypothetical protein
		Bacillus mycoides Rock1-4
2617129..2620491	-	1120	229005805	bmyco0002_27330	FtsZl1	hypothetical protein bmyco0002_27330
2620521..2622572	-	683	229005806	bmyco0002_27340	COG2304	Uncharacterized protein containing a von Willebrand factor type A (vWA) domain
		Bacillus pseudomycoides DSM 12442
2900990..2904352	-	1120	228992268	bpmyx0001_30120	FtsZl1	hypothetical protein bpmyx0001_30120
2904382..2906433	-	683	228992269	bpmyx0001_30130	COG2304	Uncharacterized protein containing a von Willebrand factor type A (vWA) domain
		Clostridium sp. L2-50
26887..29460	+	857	160892492	CLOL250_00019	FtsZl1	hypothetical protein CLOL250_00019
29486..29620	+	44	160892493	CLOL250_00020		hypothetical protein CLOL250_00020
		Coprococcus eutactus ATCC 27759
1411878..1414448	-	856	163815161	COPEUT_01319	FtsZl1	hypothetical protein COPEUT_01319
1414445..1414555	-	36	163815162	COPEUT_01320		hypothetical protein COPEUT_01320
		Ruminococcus lactaris ATCC 29176
1472294..1476550	-	1418	197302797	RUMLAC_01526	B12	Zincin protease fused to Zn finger domain, membrane associated
1476547..1478583	-	678	197302798	RUMLAC_01527	B5	hypothetical protein RUMLAC_01527
1478619..1482029	-	1136	197302799	RUMLAC_01528	FtsZl1	hypothetical protein RUMLAC_01528
1482052..1484250	-	732	197302800	RUMLAC_01529	COG2304	Uncharacterized protein containing a von Willebrand factor type A (vWA) domain
1484271..1486490	-	739	197302801	RUMLAC_01530	B13	hypothetical protein
1486503..1487312	-	269	197302802	RUMLAC_01531	COG2159	Predicted metal-dependent hydrolase of the TIM-barrel fold
		Clostridium carboxidivorans P7
3304711..3306108	+	465	255526264	CcarbDRAFT_3181	COG1100	GTPase SAR1 or related small G protein
3306189..3307931	+	580	255526265	CcarbDRAFT_3182	COG2304	Uncharacterized protein containing a von Willebrand factor type A (vWA) domain
3307959..3311366	+	1135	255526266	CcarbDRAFT_3183	FtsZl1	conserved hypothetical protein
3311445..3313790	+	781	255526267	CcarbDRAFT_3184	B8	conserved hypothetical protein
3313834..3315102	+	422	255526268	CcarbDRAFT_3185	COG2304	Uncharacterized protein containing a von Willebrand factor type A (vWA) domain
3315123..3315770	+	215	255526269	CcarbDRAFT_3186	B9	conserved hypothetical protein
3315791..3317065	+	424	255526270	CcarbDRAFT_3187	GTPase_new	Predicted GTPase
3317068..3317502	+	114	255526271	CcarbDRAFT_3188	B5	hypothetical protein
		Pelodictyon phaeoclathratiforme BU-
1993458..1995017	-	519	194336954	Ppha_1908	COG2885	OmpA/MotB domain protein
1995040..1997898	-	952	194336955	Ppha_1909	FtsZl1	hypothetical protein
		Leptothrix cholodnii SP-6
4874421..4877429	+	1002	171061025	Lcho_4358	FtsZl1	hypothetical protein
4877426..4879102	+	558	171061026	Lcho_4359	COG2885	OmpA/MotB domain-containing protein
		Halorhabdus utahensis DSM 12940
2071299..2072999	+	566	257053118	Huta_2050	COG0515	serine/threonine protein kinase
2073083..2076241	+	1052	257053119	Huta_2051	FtsZl1	FtsZ/tubulin family homolog
2076251..2077699	+	482	257053120	Huta_2052	GTPase_new	Membrane associated GTPase
2077701..2078927	+	408	257053121	Huta_2053	A1?	hypothetical protein
2079520..2081421	+	633	257053122	Huta_2054	COG0515	serine/threonine protein kinase
2083576..2085693	+	705	257053123	Huta_2056	COG0515	PQQ-type beta propeller repeats fused to S/T kinase
		Haloterrigena turkmenica DSM 5511
1105784..1106788	+	334	284164353	Htur_1067	A2?	hypothetical protein
1107228..1110467	+	1079	284164354	Htur_1068	FtsZl1	FtsZ/tubulin family homolog
1110464..1111921	+	485	284164355	Htur_1069	GTPase_new	Membrane associated GTPase
1111927..1114155	+	742	284164356	Htur_1070	A1?	same as Huta_2053
		Pyrococcus abyssi
1622946..1624901	-	651	14521847	PAB1258	GTPase_new	Membrane associated GTPase
1624898..1628302	-	1134	14521848	PAB1257	FtsZl1	FtsZ/tubulin family homolog
1628312..1629175	-	287	14521849	PAB1256	A2	hypothetical protein
		Methanosarcina barkeri str. Fusaro
3121270..3122154	+	294	73669952	Mbar_A2474	A2	hypothetical protein
3122151..3125351	+	1066	73669953	Mbar_A2475	FtsZl1	FtsZ/tubulin family homolog
3125317..3126855	+	512	73669954	Mbar_A2476	GTPase_new	Membrane associated GTPase
3126836..3128248	+	470	73669955	Mbar_A2477	A1	hypothetical protein
		Methanospirillum hungatei JF-1
833532..834371	+	279	88602021	Mhun_0727		hypothetical protein
834380..836578	+	732	88602022	Mhun_0728	FtsZl1	hypothetical protein
		Methanosarcina acetivorans C2A
3373797..3374291	+	164	20091534	MA2710	A2	hypothetical protein
3374275..3377394	+	1039	20091535	MA2711	FtsZl1	FtsZ/tubulin family homolog
3377378..3379057	+	559	20091536	MA2712	GTPase_new	Membrane associated GTPase
3379029..3381494	+	821	20091537	MA2713	A1	hypothetical protein
		Sulfolobus solfataricus P2
1208054..1208872	-	272	15898212	SSO1373		hypothetical protein
1209080..1209931	+	283	15898213	SSO1374		hypothetical protein
1210170..1212011	+	613	15898214	SSO1375		hypothetical protein
1212563..1213678	+	371	15898215	SSO1376	FtsZl1	FtsZ/tubulin family homolog, fragment
1213832..1214791	-	319	15898216	SSO1377		transposase ISC1234
1214889..1216907	+	672	15898217	SSO1378	FtsZl1	FtsZ/tubulin family homolog, fragment
1216914..1219409	+	831	15898218	SSO1379		hypothetical protein
1219406..1220197	+	263	15898219	SSO1380		hypothetical protein

## Sheet: FtsZl2 family neighbors
Coordinates of gene in the genome	Strand	Organism/Protein length	GI	Protein ID	COG number or family name	Genbank annotation
		Cellvibrio japonicus Ueda107
3591530..3593059	-	509	192361048	CJA_3033	COG0793	Peptidase family S41B family
3590466..3591233	+	255	192361645	CJA_3032		hypothetical protein
3588189..3590429	-	746	192359326	CJA_3031	COG2989	cell wall degradation protein
3585856..3588063	-	735	192360015	CJA_3030	FtsZl2	hypothetical protein
3585279..3585797	+	172	192362516	CJA_3029	COG3708	transcriptional regulatory protein
3584921..3585307	+	128	192359252	CJA_3028	COG3795	DGPF domain superfamily
3584479..3584889	+	136	192360730	CJA_3027	COG3607	hypothetical protein
		Chromobacterium violaceum
4129551..4130372	-	273	34499287	CV_3832	COG4137	hypothetical protein
4130486..4131841	+	451	34499288	CV_3833	COG0541	signal recognition particle protein
4132018..4133388	+	456	34499289	CV_3834	COG0015	adenylosuccinate lyase
4133655..4135823	+	722	34499290	CV_3835	FtsZl2	hypothetical protein
4136183..4139365	+	1060	34499291	CV_3836	COG0841	multidrug efflux membrane protein
4139367..4140527	+	386	34499292	CV_3837	COG0845	multidrug efflux membrane protein
4140532..4141962	+	476	34499293	CV_3838	COG1538	outer membrane drug efflux lipoprotein
		Laribacter hongkongensis HLHK9
2001001..2002014	+	337	226941041	LHK_02122		Probable KrfA protein
2002011..2003168	+	385	226941042	LHK_02123		Probable integrase/recombinase protein
2003333..2004436	+	367	226941043	LHK_02124		Probable dioxygenase, alpha subunit
2004675..2006846	+	723	226941044	LHK_02125	FtsZl2	hypothetical protein
2007258..2008640	+	460	226941045	LHK_02126		metabolite MFS transporter, MHS family
2008681..2009055	-	124	226941046	LHK_02127		hypothetical protein
2009012..2010262	-	416	226941047	LHK_02128		DUF342 domain containing protein
		Marinomonas MWYL1
4502820..4503548	+	242	152997988	Mmwyl1_3992	COG0543	oxidoreductase FAD/NAD(P)-binding subunit
4501421..4502686	+	421	152997987	Mmwyl1_3991	COG1158	transcription termination factor Rho
4499371..4500888	-	505	152997986	Mmwyl1_3990	COG0248	Ppx/GppA phosphatase
4496648..4498675	-	675	152997985	Mmwyl1_3989	FtsZl2	hypothetical protein
4493327..4496383	-	1018	152997984	Mmwyl1_3988	COG0004	diguanylate cyclase/phosphodiesterase with PAS/PAC and GAF sensor(s)
4492975..4493352	+	125	152997983	Mmwyl1_3987	COG1320	monovalent cation/proton antiporter, MnhG/PhaG subunit
4492696..4492965	+	89	152997982	Mmwyl1_3986	COG2212	putative monovalent cation/H+ antiporter subunit F
		Pseudoalteromonas atlantica T6c
452281..454680	-	799	109896725	Patl_0396	COG4772	TonB-dependent receptor
455020..456267	+	415	109896726	Patl_0397		major facilitator transporter
456257..457240	-	327	109896727	Patl_0398	COG2199	diguanylate cyclase with PAS/PAC sensor
465515..467716	+	733	109896728	Patl_0399	FtsZl2	hypothetical protein
467916..468995	-	359	109896729	Patl_0400	COG0031	pyridoxal-5'-phosphate-dependent enzyme, beta subunit
469395..469790	-	131	109896730	Patl_0401		hypothetical protein
469824..473198	-	1124	109896731	Patl_0402	COG3710	transcriptional regulator, CadC
		Pseudomonas fluorescens Pf-5
1477062..1477430	-	122	70728685	PFL_1305	COG0727	hypothetical protein
1474640..1476919	-	759	70728684	PFL_1304	COG3300	TPR repeat- GGDEF/EAL domain-containing signaling protein
1473853..1474749	+	298	70728683	PFL_1303	COG2084	3-hydroxyisobutyrate dehydrogenase family protein
1471474..1473654	-	726	70728682	PFL_1302	FtsZl2	hypothetical protein
1470756..1471199	+	147	70728681	PFL_1301	COG5626	hypothetical protein
1469426..1470553	-	375	70728680	PFL_1300	COG0683	branched-chain amino acid ABC transporter, periplasmic amino acid-binding protein
1468272..1469195	-	307	70728679	PFL_1299	COG0559	branched-chain amino acid ABC transporter, permease protein
		Pseudomonas mendocina ymp
3526003..3526683	-	226	146308210	Pmen_3190	COG0834	extracellular solute-binding protein
3526871..3527848	+	325	146308211	Pmen_3191	COG0604	alcohol dehydrogenase
3528073..3529401	-	442	146308212	Pmen_3192	COG2814	major facilitator transporter
3529679..3531847	+	722	146308213	Pmen_3193	FtsZl2	hypothetical protein
3531902..3534082	+	726	146308214	Pmen_3194	COG3300	diguanylate cyclase/phosphodiesterase
3534370..3535161	-	263	146308215	Pmen_3195	COG3622	hydroxypyruvate isomerase
3535152..3536042	-	296	146308216	Pmen_3196	COG2084	3-hydroxyisobutyrate dehydrogenase
